# Supplementary material for: Chemical Characteristics of Platycodon grandiflorum and its Mechanism in Lung Cancer Treatment
Source: Front Pharmacol. 2021 Feb 12;11:609825. doi: 10.3389/fphar.2020.609825 (PMC7906976; doi:10.3389/fphar.2020.609825)
Supplement: Supplementary file 1 [file datasheet1.xlsx]

## Sheet: Schedule 1
Compound name	Molecular Formula	Source
(1R,2R,3R,5R)-5-(((1R,2R,4R,5S)-5-hydroxy-4-(hydroxymethyl)-2-(isopentylperoxy)cyclohexyl)oxy)-3-(hydroxymethyl)cyclohexane-1,2-diol	C19H36O8	TCMSP
(1S,5R)-3,7,7-trimethylbicyclo[3.1.1]hept-3-ene	C10H16	TCMSP
(2R,3R)-tanxifolin	C15H12O7	SciFinder
16-OXO-platycodin D	C57H90O28	TCMSP
1-methoxy-1,2-butadiene	C5H8O	TCMSP
2,3-dimethyl-1-pentene	C7H14	TCMSP
2'-O-acetyl platycoside D	C59H94O28	SciFinder
2'-O-acetyl platycoside D2	C65H104033	SciFinder
2-cyclopentene-1-undecanoic acid	C16H2802	TCMSP
2-hydroxybicyclo[3.1.1]heptan-6-one	C7H10O2	TCMSP
2'-O-acetyl platycodin D2	C65H104O34	SciFinder
2-O-methyl-3-O-β-D-glucopyranosyl platycogenate A	C38H60O13	TCMSP
2'-O-polygalacin D	C57H92O28	TCMSP
2'-O-polygalacin D2	C63H102O33	TCMSP
3,4-Heptadiene	C7H12	TCMSP
3'-O-acetyl platycoside D	C59H94O28	SciFinder
3'-O-acetyl platycoside D2	C65H104033	SciFinder
3'-a-O-Polygalacin D	C57H92O28	TCMSP
3-ethyl-1,4-hexadiene	C8H14	TCMSP
3-ethyl-cyclohexene	C8H14	TCMSP
3'-O-acetylPlatycodin D2	C65H104O34	TCMSP
3'-O-acetylPlatycodin D2_qt	C30H4807	TCMSP
3-O-a-D-glucopyranosyl platycodigenin methyl ester	C37H60O12	TCMSP
3-O-a-D-glucopyranosyl platycodigenin methyl ester_qt	C31H50O7	TCMSP
3-O-a-gentiobiosyl platycodigenin methyl ester	C43H70O17	TCMSP
3-O-a-Laminaribiosyl platycodigenin methyl ester	C43H70O17	TCMSP
3-O-laminaribiosyl platycodigenin methyl ester	C43H72O17	TCMSP
3-O-laminaribiosyl platycodigenin methyl ester_qt	C31H52O7	TCMSP
3'-O-polygalacin D	C63H100O33	TCMSP
3-O-β-D-glucopyranosyl platycodigenin	C36H58O12	SciFinder
3-O-β-D-glucopyranosyl platycodigenin methyl ester	C37H60O12	TCMSP
3-O-β-D-glucopyranosyl polygalacic acid	C36H58O11	SciFinder
3-O-β-D-glucopyranosyl-2β,12α,16α,23,24-pentahy droxyoleanane-28(13)-lactone	C36H58O13	SciFinder
3-O-β-D-glucopyranosyl-3-β-D-glucopyranosyl-2β,12α,16α,23α-tetrahy droxyoleanane-28(13)-lactone	C42H68O17	SciFinder
3-O-β-D-laminaribiosyl platycodigenin methyl ester	C43H70O17	SciFinder
3-O-β-D-laminaribiosyl polygalacic acid	C42H68O16	SciFinder
3-O-β-gentiobiosyl platycodigenin methyl ester	C43H70O17	TCMSP
5-Hexenoic acid	C6H10O2	TCMSP
Acacetin	C16H12O5	TCMSP
Allyloxyethylene	C5H8O	TCMSP
Apigenin	C15H10O5	SciFinder
Apigetin	C21H20O12	SciFinder
Caffeic acid	C9H8O4	SciFinder
Chlorogenic acid	C16H18O9	SciFinder
Cis-Dihydroquercetin	C15H12O7	TCMSP
Coniferylalcoholestersofoleic acids	C28H44O4	SciFinder
Coniferylalcoholestersofpalmitic	C28H44O4	SciFinder
Crotonaldehyde	C4H6O	TCMSP
Cyclopentenone	C5H6O	TCMSP
Deapio-platyconic acid A lactone	C52H80O25	SciFinder
Deapio-platyconic acid B lactone	C58H90O30	SciFinder
Deapio-platycoside F	C47H76O20	TCMSP
Deapio-platycodin D2	C58H94O29	SciFinder
Deapio-Platycodin D	C52H84O24	TCMSP
Deapio-Platycodin D3	C58H94O29	TCMSP
Deapio-Platycodin E	C64H104O34	TCMSP
Delphinidin3-rutinnoside-7-glucoside	C33H42O16	SciFinder
Dimethyl 2-O-methyl-3-O-a-D-glucopyranosyl platycogenate A	C39H62O13	TCMSP
Dimethyl 3-O-a-D-glucopyranosyl platycogenate A	C38H60O13	TCMSP
Dimethyl 3-O-β-D-glucopyranosyl platycogenate A	C32H50O7	TCMSP
Dimethyl platyconate A	C32H50O8	TCMSP
Dimethyl-2-O-methyl-3-O-β-D-glucopyranosyl platycogenate A	C39H62O13	SciFinder
Ferulic acid	C10H10O4	SciFinder
Flavoplatycoside	C27H32O16	TCMSP
Grandoside	C17H32O11	TCMSP
Inulin	C18H32O16	TCMSP
IPH	C6H6O	TCMSP
Isobutenol	C4H8O	TCMSP
Isopropyl formate	C4H8O2	TCMSP
Latycodigenin	C30H50O7	TCMSP
L-Ile	C6H13NO2	TCMSP
Lobetyol	C14H18O3	TCMSP
Lobetyolin	C20H28O8	TCMSP
Lobetyolinin	C26H38O13	TCMSP
Lobetyolinin_qt	C14H18O3	TCMSP
Luteolin	C15H10O6	TCMSP
Luteolin-7-0-glucoside	C21H20O11	SciFinder
L-Valin	C5H11NO2S	TCMSP
Methy 2-O-methyl Platyconate A	C59H94O30	TCMSP
Methyl (4aR,5R,6aR,6aS,6bR,8aR,9R,10R,11S,12aR,14bS)-5,10,11-trihydroxy-9-(hydroxymethyl)-2,2,6a,6b,9,12a-hexamethyl-1,3,4,5,6,6a,7,8,8a,10,11,12,13,14b-tetradecahydropicene-4a-carboxylate	C31H50O6	TCMSP
Methyl 3-methyl-2-pentenoate	C7H12O2	TCMSP
Methyl 3-O-β-D-glucopyranosyl polygalacate	C37H60O11	TCMSP
Methyl 3-O-β-D-glucopyranosyl polygalacate _qt	C31H50O6	TCMSP
Methyl 3-O-β-laminaribiosyl polygalacate	C44H74016	TCMSP
Methyl (4aR,5R,6aR,6aS,6bR,8aR,10R,11S,12aR,14bS)-5,10,11-trihydroxy-9,9-bis(hydroxymethyl)-2,2,6a,6b,12a-pentamethyl-1,3,4,5,6,6a,7,8,8a,10,11,12,13,14b-tetradecahydropicene-4a-carboxylate	C31H50O7	TCMSP
Methyl 3-O-a-D-glucopyranosyl polygalacate	C37H60O11	TCMSP
Methyl 3-O-a-laminaribiosyl polygalacate	C43H70O16	TCMSP
Methyl 3-O-β-D-laminaribiosyl polygalaeate	C43H70O16	SciFinder
Methyl butyl-1,2-benzenedicarboxylate	C13H16O4	TCMSP
Methyl platycogenate A	C58H92O30	SciFinder
Nicotinic acid	C6H5NO2	TCMSP
Palmitic acid	C16H32O2	TCMSP
Platicodigenin	C30H48O7	TCMSP
Platycodin A	C59H94O29	TCMSP
Platycodin C	C59H94O29	TCMSP
Platycodin D	C57H92O28	TCMSP
Platycodin D2	C63H102O33	TCMSP
Platycodin D3	C63H102O33	TCMSP
Platycodin E	C69H112O38	SciFinder
Platycodins J	C57H90O29	SciFinder
Platycodins K	C59H92O30	SciFinder
Platycodins L	C59H92O30	SciFinder
PlatycodonA	C42H68O16	SciFinder
PlatycodonB	C41H66O15	SciFinder
Platycodonoids A	C29H46O5	SciFinder
Platycodonoids B	C35H56O10	SciFinder
Platycogenic acid A	C30H46O8	TCMSP
Platycogenic acid A lactone	C30H44O8	SciFinder
Platycogenic acid B	C30H46O8	TCMSP
Platycogenic acid C	C30H48O6	TCMSP
Platyconate A	C61H98O29	TCMSP
Platyconate A_qt	C31H48O17	TCMSP
Platyconic acid A	C57H90O29	SciFinder
Platyconic acid A methyl ester	C58H92O29	SciFinder
Platyconic acid B	C59H92O30	SciFinder
Platyconic acid B lactone	C63H98O34	SciFinder
Platyconic acid C	C52H82O25	SciFinder
Platyconic acid D	C54H84O26	SciFinder
Platyconic acid E	C58H92O30	SciFinder
Platyconic acid A lactone	C57H88O29	TCMSP
Platyconin	C63H74O37	SciFinder
Platycosaponin A	C42H68O16	SciFinder
Platycoside A	C58H94O29	TCMSP
Platycoside B	C54H86O25	TCMSP
Platycoside C	C54H86O25	TCMSP
Platycoside D	C69H112O37	TCMSP
Platycoside F	C47H76O20	TCMSP
Platycoside G1	C62H98O32	TCMSP
Platycoside G2	C59H96O30	SciFinder
Platycoside G3	C63H102O32	TCMSP
Platycoside K	C42H84O17	SciFinder
Platycoside L	C42H84O17	SciFinder
Platycoside N	C53H86O24	SciFinder
Platycoside O	C53H84O25	SciFinder
Platycoside H	C58H94O28	SciFinder
Platycoside I	C64H104O33	SciFinder
Platycoside J	C52H84O23	SciFinder
Platycoside M-1	C36H54O12	SciFinder
Platycoside M-1 methyl ester	C37H56O12	SciFinder
Platycoside M-2	C47H72O20	SciFinder
Platycoside M-3	C52H80O24	SciFinder
Platycoside E	C69H112O38	TCMSP
Polygalacic acid	C30H48O6	TCMSP
Polygalacin D	C57H92O27	TCMSP
Polygalacin D2	C63H102O32	TCMSP
Quercetin-7-0-glucoside	C21H20O12	SciFinder
Quercetin-7-0-rutinoside	C27H30O16	SciFinder
Robinin	C33H40O19	TCMSP
Spinasterol	C29H48O	TCMSP
Stearic acid	C18H36O2	TCMSP
Stigmastenol	C29H48O	TCMSP
Thiamine	C12H18Cl2N4OS	TCMSP
THZ	C7H5NS	TCMSP
Trochol	C30H50O2	TCMSP
UND	C11H24	TCMSP
Vitamin c	C6H8O6	TCMSP
α-Spinasterol-β-D-glucoside	C34H56O6	TCMSP
α-Spinasterol-β-D-glucoside_qt	C29H48O	TCMSP
α-spinch sterol	C29H48O	SciFinder
β-sitosterol	C29H50O	SciFinder
Palmitic acid	C16H32O2	TCMSP

## Sheet: Schedule 2
NO.	Uniprot ID	Gene symbol	Description
1	P78536	ADAM17	Disintegrin and metalloproteinase domain-containing protein 17
2	Q9NZN5	ARHGC	Rho guanine nucleotide exchange factor 12
3	P24864	CCNE1	G1/S-specific cyclin-E1
4	Q99967	CITE2	Cbp/p300-interacting transactivator 2
5	Q16740	CLPP	ATP-dependent Clp protease proteolytic subunit
6	P18858	DNLI1	DNA ligase 1
7	P00488	F13A	Coagulation factor XIII A chain
8	P07332	FES	Tyrosine-protein kinase Fes/Fps
9	P13747	HLAE	HLA class I histocompatibility antigen
10	P09601	HMOX1	Heme oxygenase 1
11	Q14994	NR1I3	Nuclear receptor subfamily 1 group I member 3
12	P68402	PA1B2	Platelet-activating factor acetylhydrolase IB subunit beta
13	Q9NS28	RGS18	Regulator of G-protein signaling 18
14	P49758	RGS6	Regulator of G-protein signaling 6
15	P06703	S10A6	Protein S100-A6
16	P54578	UBP14	Ubiquitin carboxyl-terminal hydrolase 14
17	O94966	UBP19	Ubiquitin carboxyl-terminal hydrolase 19
18	P25311	ZA2G	Zinc-alpha-2-glycoprotein
19	P08183	ABCB1	ATP-binding cassette sub-family B member 1
20	P33527	ABCC1	ATP-binding cassette sub-family C member 1
21	Q9UNQ0	ABCG2	ATP-binding cassette sub-family G member 2
22	P12821	ACE	Angiotensin-converting enzyme
23	O14672	ADAM10	Disintegrin and metalloproteinase domain-containing protein 10
24	P35348	ADRA1A	Alpha-1A adrenergic receptor
25	P35368	ADRA1B	Alpha-1B adrenergic receptor
26	P08913	ADRA2A	Alpha-2A adrenergic receptor
27	P18089	ADRA2B	Alpha-2B adrenergic receptor
28	P07550	ADRB2	Beta-2 adrenergic receptor
29	P35869	AHR	Aryl hydrocarbon receptor
30	O95433	AHSA1	Activator of 90 kDa heat shock protein ATPase homolog 1
31	P15121	AKR1B1	Aldo-keto reductase family 1 member B1
32	P42330	AKR1C3	Aldo-keto reductase family 1 member C3
33	P31749	AKT1	RAC-alpha serine/threonine-protein kinase
34	P09917	ALOX5	Arachidonate 5-lipoxygenase
35	P05067	APP	Amyloid-beta precursor protein
36	P10275	AR	Androgen receptor
37	Q5SQI0	ATAT1	Alpha-tubulin N-acetyltransferase 1
38	P56817	BACE1	Beta-secretase 1
39	Q07812	BAX	Apoptosis regulator BAX
40	P06276	BCHE	Butyrylcholine esterase
41	P00915	CA1	Carbonic anhydrase 1
42	O43570	CA12	Carbonic anhydrase 12
43	Q9ULX7	CA14	Carbonic anhydrase 14
44	P00918	CA2	Carbonic anhydrase 2
45	P07451	CA3	Carbonic anhydrase 3
46	P22748	CA4	Carbonic anhydrase 4
47	P35218	CA5A	Carbonic anhydrase 5A
48	Q9Y2D0	CA5B	Carbonic anhydrase 5B
49	P23280	CA6	Carbonic anhydrase 6
50	P43166	CA7	Carbonic anhydrase 7
51	Q16790	CA9	Carbonic anhydrase 9
52	P42574	CASP3	Caspase-3
53	P14635	CCNB1	G2/mitotic-specific cyclin-B1
54	O95067	CCNB2	G2/mitotic-specific cyclin-B2
55	Q8WWL7	CCNB3	G2/mitotic-specific cyclin-B3
56	P60953	CDC42	Cell division control protein 42 homolog
57	P06493	CDK1	Cyclin-dependent kinase 1
58	Q00534	CDK6	Cyclin-dependent kinase 6
59	P11229	CHRM1	Muscarinic acetylcholine receptor M1
60	P08172	CHRM2	Muscarinic acetylcholine receptor M2
61	Q9NZ45	CISD1	CDGSH iron-sulfur domain-containing protein 1
62	P49759	CLK1	Dual specificity protein kinase CLK1
63	P68400	CK2A1	Casein kinase II subunit alpha
64	P19784	CK2A2	Casein kinase II subunit alpha'
65	Q9GZU7	CTDSP1	Carboxy-terminal domain RNA polymerase II polypeptide A small phosphatase 1
66	P17538	CTRB1	Chymotrypsinogen B
67	P11511	CYP19A1	Aromatase
68	P04798	CYP1A1	Cytochrome P450 1A1
69	P05177	CYP1A2	Cytochrome P450 1A2
70	Q16678	CYP1B1	Cytochrome P450 1B1
71	P11712	CYP2C9	Cytochrome P450 2C9
72	P10635	CYP2D6	Cytochrome P450 2D6
73	P08684	CYP3A4	Cytochrome P450 3A4
74	P53355	DAPK1	Death-associated protein kinase 1
75	P49895	DIO1	Type I iodothyronine deiodinase
76	P27487	DPP4	Dipeptidyl peptidase 4
77	P03372	ESR1	Estrogen receptor
78	Q92731	ESR2	Estrogen receptor beta
79	P11474	ESRRA	Steroid hormone receptor ERR1
80	Q01844	EWS	RNA-binding protein EWS
81	P08709	F7	Coagulation factor VII
82	P36888	FLT3	Receptor-type tyrosine-protein kinase FLT3
83	Q16595	FXN	Frataxin
84	P14867	GABRA1	Gamma-aminobutyric acid receptor subunit alpha-1
85	P47869	GABRA2	Gamma-aminobutyric acid receptor subunit alpha-2
86	P55789	GFER	FAD-linked sulfhydryl oxidase ALR
87	P10071	GLI3	Transcriptional activator GLI3
88	Q04760	GLO1	Lactoylglutathione lyase
89	P43250	GRK6	G protein-coupled receptor kinase 6
90	P49840	GSK3A	Glycogen synthase kinase-3 alpha
91	P49841	GSK3B	Glycogen synthase kinase-3 beta
92	P09488	GSTM1	Glutathione S-transferase Mu 1
93	P28161	GSTM2	Glutathione S-transferase Mu 2
94	P09211	GSTP1	Glutathione S-transferase P
95	Q92819	HAS2	Hyaluronan synthase 2
96	Q9UKV0	HDAC9	Histone deacetylase 9
97	Q16665	HIF1A	Hypoxia-inducible factor 1-alpha
98	P15428	HPGD	15-hydroxyprostaglandin dehydrogenase [NAD(+)]
99	P14061	HSD17B1	Estradiol 17-beta-dehydrogenase 1
100	P37059	HSD17B2	Estradiol 17-beta-dehydrogenase 2
101	P08238	HSP90AB1	Heat shock protein HSP 90-beta
102	P05362	ICAM1	Intercellular adhesion molecule 1
103	P08069	IGF1R	Insulin-like growth factor 1 receptor
104	O14920	IKBKB	Inhibitor of nuclear factor kappa-B kinase subunit beta
105	P05412	JUN	Transcription factor AP-1
106	P09960	LTA4H	Leukotriene A-4 hydrolase
107	P21397	MAOA	Monoamine oxidase type A
108	P27338	MAOB	Monoamine oxidase type B
109	P45983	MAPK8	Mitogen-activated protein kinase 8
110	P10636	MAPT	Microtubule-associated protein tau
111	P03956	MMP1	Matrix metalloproteinase-1
112	Q16236	NFE2L2	Nuclear factor erythroid 2-related factor 2
113	P19838	NFKB1	Nuclear factor NF-kappa-B p105 subunit
114	Q00653	NFKB2	Nuclear factor NF-kappa-B p100 subunit
115	P35228	NOS2	Nitric oxide synthase type II
116	P29474	NOS3	Nitric oxide synthase type III
117	Q9NPH5	NOX4	NADPH oxidase 4
118	O75469	NR1I2	Nuclear receptor subfamily 1 group I member 2
119	P49116	NR2C2	Nuclear receptor subfamily 2 group C member 2
120	P04150	NR3C1	Nuclear receptor subfamily 3 group C member 1
121	Q15102	PAFAH1B3	Platelet-activating factor acetylhydrolase IB subunit gamma
122	P06401	PGR	Progesterone receptor
123	P48736	PIK3CG	Phosphatidylinositol 4,5-bisphosphate 3-kinase catalytic subunit gamma isoform
124	Q9P1W9	PIM2	Serine/threonine-protein kinase pim-2
125	P48426	PIP4K2A	Phosphatidylinositol 5-phosphate 4-kinase type-2 alpha
126	P00749	PLAU	Urokinase-type plasminogen activator, U-plasminogen activator
127	Q9Y253	POLH	DNA polymerase eta
128	Q9UNA4	POLI	DNA polymerase iota
129	P37231	PPARG	Peroxisome proliferator-activated receptor gamma
130	Q08209	PPP3CA	Serine/threonine-protein phosphatase 2B catalytic subunit alpha isoform
131	P17612	PRKACA	cAMP-dependent protein kinase catalytic subunit alpha
132	P07477	PRSS1	Serine protease 1
133	O43242	PSMD3	26S proteasome non-ATPase regulatory subunit 3
134	P23219	PTGS1	Prostaglandin G/H synthase 1
135	P35354	PTGS2	Prostaglandin G/H synthase 2
136	Q9H0H5	RACGAP1	Rac GTPase-activating protein 1
137	P10276	RARA	Retinoic acid receptor alpha
138	P16581	SELE	E-selectin
139	Q9HAT2	SIAE	Sialate O-acetylesterase
140	Q9NR83	SLC2A4	Solute carrier family 2 member 4
141	P23975	SLC6A2	Solute carrier family 6 member 2
142	Q01959	SLC6A3	Solute carrier family 6 member 3
143	P03973	SLPI	Secretory leukocyte protease inhibitor
144	Q15796	SMAD2	SMAD family member 2
145	P84022	SMAD3	SMAD family member 3
146	O75716	STK16	Serine/threonine-protein kinase 16
147	P14679	TYR	Tyrosinase
148	P19320	VCAM1	Vascular cell adhesion protein 1
149	P47989	XDH	Xanthine dehydrogenase/oxidase
150	Q9NQW7	XPP1	Xaa-Pro aminopeptidase 1
151	Q9Y2L8	ZKSC5	Zinc finger protein with KRAB and SCAN domains 5
152	Q6PD74	AAGAB	Alpha- and gamma-adaptin-binding protein p34
153	Q13085	ACACA	Acetyl-Coenzyme A carboxylase alpha, ACC-alpha
154	P22303	ACHE	Acetylcholinesterase
155	P30542	ADORA1	Adenosine receptor A1
156	P29274	ADORA2A	Adenosine receptor A2a
157	O60218	AKR1B10	Aldo-keto reductase family 1 member B10
158	P17516	AKR1C4	Aldo-keto reductase family 1 member C4
159	P00352	ALDH1A1	Aldehyde dehydrogenase family 1 member A1
160	Q9Y673	ALG5	Asparagine-linked glycosylation protein 5 homolog
161	P16050	ALOX15	Arachidonate 15-lipoxygenase
162	P09923	ALPI	Intestinal-type alkaline phosphatase
163	P04083	ANXA1	Annexin A1
164	P25054	APC	Adenomatous polyposis coli protein
165	Q14155	ARHG7	Rho guanine nucleotide exchange factor 7
166	Q96QE3	ATAD5	ATPase family AAA domain-containing protein 5
167	Q92934	BAD	Bcl2-associated agonist of cell death
168	P38398	BRCA1	Breast cancer type 1 susceptibility protein
169	P55211	CASP9	Caspase-9
170	P24385	CCND1	G1/S-specific cyclin-D1
171	P30279	CCND2	G1/S-specific cyclin-D2
172	Q00535	CDK5	Cyclin-dependent kinase 5
173	Q15078	CD5R1	Cyclin-dependent kinase 5 activator 1
174	O15519	CFLAR	CASP8 and FADD-like apoptosis regulator
175	P13569	CFTR	Cystic fibrosis transmembrane conductance regulator
176	P49761	CLK3	Dual specificity protein kinase CLK3
177	Q6VVX0	CP2R1	Vitamin D 25-hydroxylase
178	O95639	CPSF4	Cleavage and polyadenylation specificity factor subunit 4
179	P04839	CYBB	Cytochrome b558 subunit beta
180	P33261	CYP2C19	Cytochrome P450 2C19
181	O43293	DAPK3	Death-associated protein kinase 3
182	Q8NBQ5	DHB11	Estradiol 17-beta-dehydrogenase 11
183	O43324	EEF1E1	Eukaryotic translation elongation factor 1 epsilon-1
184	P48449	ERG7	Lanosterol synthase
185	P00742	F10	Coagulation factor X
186	P06734	FCER2	Low affinity immunoglobulin epsilon Fc receptor
187	P01100	FOS	Proto-oncogene c-Fos
188	P42345	FRAP	Serine/threonine-protein kinase mTOR
189	P54710	FXYD2	Sodium/potassium-transporting ATPase subunit gamma
190	P35575	G6PC	Glucose-6-phosphatase
191	P34903	GABRA3	Gamma-aminobutyric acid receptor subunit alpha-3
192	P48169	GABRA4	Gamma-aminobutyric acid receptor subunit alpha-4
193	P31644	GABRA5	Gamma-aminobutyric acid receptor subunit alpha-5
194	Q16445	GABRA6	Gamma-aminobutyric acid receptor subunit alpha-6
195	P18505	GABRB1	Gamma-aminobutyric acid receptor subunit beta-1
196	P47870	GABRB2	Gamma-aminobutyric acid receptor subunit beta-2
197	P28472	GABRB3	Gamma-aminobutyric acid receptor subunit beta-3
198	O14764	GABRD	Gamma-aminobutyric acid receptor subunit delta
199	P78334	GABRE	Gamma-aminobutyric acid receptor subunit epsilon
200	Q8N1C3	GABRG1	Gamma-aminobutyric acid receptor subunit gamma-1
201	P18507	GABRG2	Gamma-aminobutyric acid receptor subunit gamma-2
202	Q99928	GABRG3	Gamma-aminobutyric acid receptor subunit gamma-3
203	O00591	GABRP	Gamma-aminobutyric acid receptor subunit pi
204	Q9UN88	GABRQ	Gamma-aminobutyric acid receptor subunit theta
205	P55040	GEM	GTP-binding protein GEM
206	P63096	GNAI1	Guanine nucleotide-binding protein G(i) subunit alpha-1
207	P08236	Gusb	Beta-glucuronidase
208	P69905	HBA	Hemoglobin subunit alpha
209	Q9Y2A7	NCKP1	Nck-associated protein 1
210	Q9NWT6	HIF1AN	Hypoxia-inducible factor 1-alpha inhibitor
211	Q13651	I10R1	Interleukin-10 receptor subunit alpha
212	P01579	IFNG	Interferon gamma
213	Q9Y6K9	IKBKG	Inhibitor of nuclear factor kappa-B kinase subunit gamma
214	P35225	IL13	Interleukin-13
215	P01584	IL1B	Interleukin-1B
216	P60568	IL2	Interleukin-2
217	P05112	IL4	Interleukin-4
218	P06213	INSR	Insulin receptor
219	Q07820	MCL1	Induced myeloid leukemia cell differentiation protein Mcl-1
220	Q00987	MDM2	E3 ubiquitin-protein ligase Mdm2
221	P08253	MMP2	Matrix metalloproteinase-2
222	P14780	MMP9	Matrix metalloproteinase-9
223	Q01362	MS4A2	Membrane-spanning 4-domains subfamily A member 2
224	Q06455	MTG8	Protein MTG8
225	Q14686	NCOA6	Nuclear receptor coactivator 6
226	P25963	NFKBIA	NF-kappa-B inhibitor alpha
227	Q6W5P4	NPSR1	Neuropeptide S receptor
228	P51843	NR0B1	Nuclear receptor subfamily 0 group B member 1
229	Q96RI1	NR1H4	Nuclear receptor subfamily 1 group H member 4
230	P11926	ODC1	Ornithine decarboxylase
231	P41143	OPRD1	Delta-type opioid receptor-1
232	P41145	OPRK1	Kappa-type opioid receptor-1
233	OXSR1	OPRM1	Mu-type opioid receptor-1
234	O95747	OXSR1	Oxidative stress-responsive 1 protein
235	P09874	PARP1	Poly [ADP-ribose] polymerase 1
236	Q5SV97	PERM1	PGC-1 and ERR-induced regulator in muscle protein 1
237	P11309	PIM1	Serine/threonine-protein kinase pim-1
238	Q9UBT6	POLK	DNA polymerase kappa
239	Q03181	PPARD	Peroxisome proliferator-activated receptor delta
240	O60260	PRKN	E3 ubiquitin-protein ligase parkin
241	P63000	RAC1	Ras-related C3 botulinum toxin substrate 1
242	P10826	RARB	Retinoic acid receptor beta
243	P13631	RARG	Retinoic acid receptor gamma
244	O14924	RGS12	Regulator of G-protein signaling 12
245	P28702	RXRB	Retinoic acid receptor RXR-beta
246	P25815	S100P	Protein S100-P
247	Q14524	Scn5a	Sodium channel protein type 5 subunit alpha
248	Q9GZR1	SENP6	Sentrin-specific protease 6
249	Q9BQF6	SENP7	Sentrin-specific protease 7
250	Q96LD8	SENP8	Sentrin-specific protease 8
251	P05121	SERPINE1	Plasminogen activator inhibitor 1
252	Q92911	SLC5A5	Solute carrier family 5 member 5
253	Q16637	SMN2	Survival motor neuron protein
254	P43405	SYK	Spleen tyrosine kinase
255	Q9NUW8	TDP1	Tyrosyl-DNA phosphodiesterase 1
256	P01375	TNF	Tumor necrosis factor
257	O95271	TNKS	Poly [ADP-ribose] polymerase tankyrase-1
258	Q9H2K2	TNKS2	Poly [ADP-ribose] polymerase tankyrase-2
259	P04637	TP53	Tumor suppressor p53
260	P02788	TRFL	Lactotransferrin
261	O94759	TRPM2	Transient receptor potential cation channel subfamily M member 2
262	P02766	TTR	Transthyretin
263	P11473	VDR	Vitamin D3 receptor
264	P15692	VEGFA	Vascular endothelial growth factor A
265	Q86Y07	VRK2	Vaccinia-related kinase 2
266	P21447	Abcb1a	ATP-binding cassette sub-family B member 1A
267	P42684	ABL2	Abelson murine leukemia viral oncogene homolog 2
268	P02768	ALBU	Serum albumin
269	P18440	ARY1	Arylamine N-acetyltransferase 1
270	Q9NPZ5	B3GA2	Galactosylgalactosylxylosylprotein 3-beta-glucuronosyltransferase 2
271	O00512	BCL9	B-cell CLL/lymphoma 9 protein
272	P0CG30	GSTT2	Glutathione S-transferase theta-2
273	P68871	HBB	Hemoglobin subunit beta
274	Q8WUI4	HDAC7	Histone deacetylase 7
275	Q92826	HXB13	Homeobox protein Hox-B13
276	P15260	INGR1	Interferon gamma receptor 1
277	P06732	KCRM	Creatine kinase M-type
278	P06870	KLK1	Kallikrein-1
279	O15350	P73	Tumor protein p73
280	P07996	TSP1	Thrombospondin-1
281	P29275	ADORA2B	Adenosine receptor A2b
282	P05186	ALPL	Alkaline phosphatase
283	Q01432	AMPD3	AMP deaminase 3
284	Q9UI42	CBPA4	Carboxypeptidase A4
285	O00311	CDC7	Cell division cycle 7-related protein kinase
286	P24941	CDK2	Cyclin-dependent kinase 2
287	P11802	CDK4	Cyclin-dependent kinase 4
288	P56545	CTBP2	C-terminal-binding protein 2
289	Q9UBU7	DBF4	Protein DBF4 homolog A
290	P42892	ECE1	Endothelin-converting enzyme 1
291	Q09472	EP300	Histone acetyltransferase p300
292	O75460	ERN1	Serine/threonine-protein kinase/endoribonuclease IRE1
293	P00734	F2	Coagulation factor II
294	P09467	FBP1	Fructose-1,6-bisphosphatase 1
295	O43292	GAA	Glycosylphosphatidylinositol anchor attachment 1 protein
296	Q9UBS5	GABBR1	Gamma-aminobutyric acid type B receptor subunit 1
297	P04406	GAPDH	Glyceraldehyde-3-phosphate dehydrogenase
298	O94925	GLS	Glutaminase kidney isoform
299	P48058	GRIA4	Glutamate receptor 4
300	P39086	GRIK1	Glutamate receptor ionotropic
301	Q13547	HDAC1	Histone deacetylase 1
302	Q969S8	HDAC10	Histone deacetylase 10
303	Q96DB2	HDAC11	Histone deacetylase 11
304	Q92769	HDAC2	Histone deacetylase 2
305	O15379	HDAC3	Histone deacetylase 3
306	P56524	HDAC4	Histone deacetylase 4
307	Q9UQL6	HDAC5	Histone deacetylase 5
308	Q9UBN7	HDAC6	Histone deacetylase 6
309	Q9BY41	HDAC8	Histone deacetylase 8
310	P07900	HSP90AA1	Heat shock protein HSP 90-alpha 1
311	Q9Y2K7	KDM2A	Lysine-specific demethylase 2A
312	O75164	KDM4A	Lysine-specific demethylase 4A
313	B2RXH2	KDM4E	Lysine-specific demethylase 4E
314	O15229	KMO	Kynurenine 3-monooxygenase
315	P28838	LAP3	Cytosol aminopeptidase
316	P08581	MET	Hepatocyte growth factor receptor
317	P08473	MME	Neprilysin
318	P34949	MPI	Mannose-6-phosphate isomerase
319	P08138	NGFR	Tumor necrosis factor receptor superfamily member 16
320	Q02156	PRKCE	Protein kinase C epsilon type
321	Q9Y5Y4	PTGDR2	Prostaglandin D2 receptor 2
322	O14684	PTGES	Prostaglandin E synthase
323	Q14289	PTK2B	Protein-tyrosine kinase 2-beta
324	P18031	PTPN1	Tyrosine-protein phosphatase non-receptor type 1
325	P17706	PTPN2	Tyrosine-protein phosphatase non-receptor type 2
326	Q86YT5	SLC13A5	Solute carrier family 13 member 5
327	P37840	SNCA	Alpha-synuclein
328	O14746	TERT	Telomerase reverse transcriptase
329	Q9NR96	TLR9	Toll-like receptor 9
330	P11388	TOP2A	DNA topoisomerase 2-alpha
331	P51580	TPMT	Thiopurine S-methyltransferase
332	O75762	TRPA1	Transient receptor potential cation channel subfamily A member 1
333	Q9H4B7	TUBB1	Tubulin beta-1 chain
334	P55210	CASP7	Caspase-7
335	Q15399	TLR1	Toll-like receptor 1
336	P24666	ACP1	Adipocyte acid phosphatase
337	P0DMS8	ADORA3	Adenosine receptor A3
338	P18054	ALOX12	Arachidonate 12-lipoxygenase
339	P20292	ALOX5AP	Arachidonate 5-lipoxygenase-activating protein
340	P60033	CD81	CD81 antigen
341	P30304	CDC25A	M-phase inducer phosphatase 1
342	P30305	CDC25B	M-phase inducer phosphatase 2
343	O00748	CES2	Cocaine esterase
344	P23946	CMA1	Chymase
345	P21554	CNR1	Cannabinoid receptor 1
346	P08311	CTSG	Cathepsin G
347	P05093	CYP17A1	Steroid 17-alpha-hydroxylase/17
348	O43174	CYP26A1	Cytochrome P450 26A1
349	Q9NR63	CYP26B1	Cytochrome P450 26B1
350	Q16850	CYP51A1	Lanosterol 14-alpha demethylase
351	P14416	DRD2	D(2) dopamine receptor
352	Q13822	ENPP2	Ectonucleotide pyrophosphatase/phosphodiesterase family member 2
353	P13726	F3	Coagulation factor III
354	O00519	FAAH	Fatty-acid amide hydrolase 1
355	P07148	FABP1	Fatty acid-binding protein
356	P12104	FABP2	Fatty acid-binding protein 2
357	P05413	FABP3	Fatty acid-binding protein 3
358	P15090	FABP4	Fatty acid-binding protein 4
359	Q01469	FABP5	Fatty acid-binding protein 5
360	O14842	FFAR1	Free fatty acid receptor 1
361	Q5NUL3	FFAR4	Free fatty acid receptor 4
362	P49354	FNTA	Protein farnesyltransferase/geranylgeranyltransferase type-1 subunit alpha
363	P49356	FNTB	Protein farnesyltransferase subunit beta
364	P11413	G6PD	Glucose-6-phosphate 1-dehydrogenase
365	P15104	GLUL	Glutamine synthetase
366	Q8TDU6	GPBAR1	G-protein coupled bile acid receptor 1
367	Q14416	GRM2	Metabotropic glutamate receptor 2
368	P04035	HMGCR	3-hydroxy-3-methylglutaryl-coenzyme A reductase
369	P41235	HNF4A	Hepatocyte nuclear factor 4-alpha
370	P28845	HSD11B1	Corticosteroid 11-beta-dehydrogenase isozyme 1
371	P80365	HSD11B2	Corticosteroid 11-beta-dehydrogenase isozyme 2
372	P04792	HSPB1	Heat shock protein beta-1
373	P41595	HTR2B	5-hydroxytryptamine receptor 2B
374	P05231	IL6	Interleukin-6
375	Q14721	KCNB1	Potassium voltage-gated channel subfamily B member 1
376	P57789	KCNK10	Potassium channel subfamily K member 10
377	Q15722	LTB4R	Leukotriene B4 receptor 1
378	P28482	MAPK1	Mitogen-activated protein kinase 1
379	Q16539	MAPK14	Mitogen-activated protein kinase 14
380	P27361	MAPK3	Mitogen-activated protein kinase 3
381	Q01726	MC1R	Melanocortin receptor 1
382	P32245	MC4R	Melanocortin receptor 4
383	P33032	MC5R	Melanocortin receptor 5
384	P45452	MMP13	Matrix metalloproteinase-13
385	P08254	MMP3	Matrix metalloproteinase-3
386	P22894	MMP8	Matrix metalloproteinase-8
387	Q9UHC9	NPC1L1	NPC1-like intracellular cholesterol transporter 1
388	Q13133	NR1H3	Oxysterols receptor LXR-alpha
389	P08235	NR3C2	Nuclear receptor subfamily 3 group C member 2
390	Q08499	PDE4D	cAMP-specific 3',5'-cyclic phosphodiesterase 4D
391	P04054	PLA2G1B	Phosphatidylcholine 2-acylhydrolase 1B
392	P47712	PLA2G4A	Phosphatidylcholine 2-acylhydrolase 4A
393	P06746	POLB	DNA polymerase beta
394	Q07869	PPARA	Peroxisome proliferator-activated receptor alpha
395	P48147	PREP	Prolyl endopeptidase
396	P24723	PRKCH	Protein kinase C eta type
397	P49810	PSEN2	Presenilin-2
398	P34995	PTGER1	Prostaglandin E2 receptor EP1 subtype
399	P43116	PTGER2	Prostaglandin E2 receptor EP2 subtype
400	P35408	PTGER4	Prostaglandin E2 receptor EP4 subtype
401	P43119	PTGIR	Prostacyclin receptor
402	Q06124	PTPN11	Tyrosine-protein phosphatase non-receptor type 11
403	P29350	PTPN6	Tyrosine-protein phosphatase non-receptor type 6
404	P10586	PTPRF	Receptor-type tyrosine-protein phosphatase F
405	P02753	RBP4	Retinol-binding protein 4
406	P35398	RORA	Nuclear receptor ROR-alpha
407	Q92753	RORB	Nuclear receptor ROR-beta
408	P51449	RORC	Nuclear receptor ROR-gamma
409	O00767	SCD	Acyl-CoA desaturase
410	P08185	SERPINA6	Corticosteroid-binding globulin
411	P04278	SHBG	Sex hormone-binding globulin
412	Q99720	SIGMAR1	Sigma non-opioid intracellular receptor 1
413	P53985	SLC16A1	Solute carrier family 16 member 1
414	P31213	SRD5A2	3-oxo-5-alpha-steroid 4-dehydrogenase 2
415	P10828	Thrb	Thyroid hormone receptor beta
416	P11387	TOP1	DNA topoisomerase 1
417	Q8NER1	TRPV1	Transient receptor potential cation channel subfamily V member 1
418	P31947	1433S	14-3-3 protein sigma
419	Q08462	ADCY2	ATP pyrophosphate-lyase 2
420	Q9UM73	ALK	Anaplastic lymphoma kinase
421	O15296	ALOX15B	Arachidonate 15-lipoxygenase B
422	P04745	AMY1A	Alpha-amylase 1
423	P05089	ARG1	Arginase-1
424	Q07817	B2CL1	Bcl-2-like protein 1
425	Q9UIF8	BAZ2B	Bromodomain adjacent to zinc finger domain protein 2B
426	O15392	BIRC5	Baculoviral IAP repeat-containing protein 5
427	P54132	BLM	Bloom syndrome protein
428	P07339	CATD	Cathepsin D
429	O75828	CBR3	Carbonyl reductase [NADPH] 3
430	P29016	CD1B	T-cell surface glycoprotein CD1b
431	P28907	CD38	ADP-ribosyl cyclase/cyclic ADP-ribose hydrolase 1
432	P29965	CD40L	CD40 ligand
433	P38936	CDN1A	Cyclin-dependent kinase inhibitor 1
434	Q96EP1	CHFR	E3 ubiquitin-protein ligase CHFR
435	P78368	CSNK1G2	Casein kinase I isoform gamma-2
436	P23743	DGKA	Diacylglycerol kinase alpha
437	Q00796	DHSO	Sorbitol dehydrogenase
438	P35462	DRD3	D(3) dopamine receptor
439	P00533	EGFR	Epidermal growth factor receptor
440	P04626	ERBB2	Receptor tyrosine-protein kinase erbB-2
441	P39748	FEN1	Flap endonuclease 1
442	P14672	GLUT4	Solute carrier family 2
443	Q9HC97	GPR35	Probable G-protein coupled receptor 35
444	P78417	GSTO1	Glutathione S-transferase omega-1
445	P04233	HG2A	HLA class II histocompatibility antigen gamma chain
446	Q92743	HTRA1	High-temperature requirement A serine peptidase 1
447	P18065	IBP2	Insulin-like growth factor-binding protein 2
448	P22301	IL10	Interleukin-10
449	Q9UQM7	KCC2A	Calcium/calmodulin-dependent protein kinase type II subunit alpha
450	Q04759	KPCT	Protein kinase C theta type
451	P42679	MATK	Megakaryocyte-associated tyrosine-protein kinase
452	Q9HBH9	MKNK2	MAP kinase-interacting serine/threonine-protein kinase 2
453	P39900	MMP12	Matrix metalloproteinase-12
454	Q15596	NCOA2	Nuclear receptor coactivator 2
455	Q13232	NDK3	Nucleoside diphosphate kinase 3
456	Q9BZD4	NUF2	Kinetochore protein Nuf2
457	Q9P286	PAK5	Serine/threonine-protein kinase PAK 5
458	Q86U86	PBRM1	Protein polybromo-1
459	P12004	PCNA	Proliferating cell nuclear antigen
460	Q9H7Z7	PGES2	Prostaglandin E synthase 2
461	O75475	PSIP1	PC4 and SFRS1-interacting protein
462	Q13332	PTPRS	Receptor-type tyrosine-protein phosphatase S
463	O95398	RAPGEF3	Rap guanine nucleotide exchange factor 3
464	P19634	SL9A1	Sodium/hydrogen exchanger 1
465	Q04206	TF65	Transcription factor p65
466	O14763	TNFRSF10B	Tumor necrosis factor receptor superfamily member 10B
467	Q14191	WRN	Werner syndrome ATP-dependent helicase
468	P21399	ACOC	Cytoplasmic aconitate hydratase
469	P18825	ADRA2C	Alpha-2C adrenergic receptor
470	P05091	ALDH2	Aldehyde dehydrogenase family 2
471	P04746	AMY2A	Pancreatic alpha-amylase
472	P12429	ANXA3	Annexin A3
473	P15848	ARSB	Arylsulfatase B
474	O14965	AURKA	Aurora kinase A
475	Q8N1Q1	CA13	Carbonic anhydrase 13
476	P29466	CASP1	Caspase-1
477	P55212	CASP6	Caspase-6
478	Q14790	CASP8	Caspase-8
479	P32239	CCKBR	Gastrin/cholecystokinin type B receptor
480	P20273	CD22	B-cell receptor CD22
481	P22680	CP7A1	Cytochrome P450 7A1
482	Q9UKF6	CPSF3	Cleavage and polyadenylation specificity factor subunit 3
483	P39656	DDOST	Dolichyl-diphosphooligosaccharide--protein glycosyltransferase 48 kDa subunit
484	O95786	DDX58	Antiviral innate immune response receptor RIG-I
485	P00374	DHFR	Dihydrofolate reductase
486	Q9UBC3	DNMT3B	DNA (cytosine-5)-methyltransferase 3B
487	Q01094	E2F1	Transcription factor E2F1
488	P29323	EPHB2	Ephrin type-B receptor 2
489	P00740	F9	Coagulation factor IX
490	P37268	FDFT1	Farnesyl-diphosphate farnesyltransferase
491	P05230	FGF1	Fibroblast growth factor 1
492	P09038	FGF2	Fibroblast growth factor 2
493	P02751	FN1	Fibronectin
494	Q04609	FOLH1	Glutamate carboxypeptidase 2
495	P15328	FOLR1	Folate receptor alpha
496	Q05932	FPGS	Folylpolyglutamate synthase
497	P22102	GART	Trifunctional purine biosynthetic protein adenosine-3
498	Q9UPC5	GPR34	Probable G-protein coupled receptor 34
499	P62993	GRB2	Growth factor receptor-bound protein 2
500	Q8TDS4	HCAR2	Hydroxycarboxylic acid receptor 2
501	P08631	HCK	Hematopoietic cell kinase
502	P19367	HK1	Hexokinase-1
503	P52789	HK2	Hexokinase-2
504	Q9Y251	HPSE	Heparanase
505	P20839	IMPDH1	Inosine-5'-monophosphate dehydrogenase 1
506	P12268	IMPDH2	Inosine-5'-monophosphate dehydrogenase 2
507	P05106	ITGB3	Integrin beta-3
508	P08514	ITGA2B	Integrin alpha-IIb
509	P18564	ITGB6	Integrin beta-6
510	P06756	ITGAV	Integrin alpha-V
511	P18084	ITGB5	Integrin beta-5
512	P22001	KCNA3	Potassium voltage-gated channel subfamily A member 3
513	P17931	LGALS3	Galectin-3
514	P20916	MAG	Myelin-associated glycoprotein
515	O94916	NFAT5	Nuclear factor of activated T-cells 5
516	Q9GZQ4	NMUR2	Neuromedin-U receptor 2
517	P16083	NQO2	Ribosyldihydronicotinamide dehydrogenase [quinone]
518	O76074	PDE5A	cGMP-specific 3',5'-cyclic phosphodiesterase
519	P00747	PLG	Plasminogen
520	P17252	PRKCA	Protein kinase C alpha type
521	P35030	PRSS3	Serine protease 3
522	Q9Y2R2	PTPN22	Tyrosine-protein phosphatase non-receptor type 22
523	P18433	PTPRA	Receptor-type tyrosine-protein phosphatase alpha, Protein-tyrosine phosphatase alpha
524	Q05823	RNASEL	2-5A-dependent ribonuclease
525	P51812	RPS6KA3	Ribosomal protein S6 kinase alpha-3
526	P23921	RRM1	Ribonucleoside-diphosphate reductase large subunit
527	P49908	SELP	Selenoprotein P
528	Q12884	SEPR	Surface-expressed protease
529	Q96EB6	SIRT1	NAD-dependent protein deacetylase sirtuin-1
530	Q9Y5Y6	ST14	Suppressor of tumorigenicity 14 protein
531	P21452	TACR2	Tachykinin receptor 2
532	P24557	TBXAS1	Thromboxane-A synthase
533	O60235	TMPRSS11D	Transmembrane protease serine 11D
534	P63316	TNNC1	Troponin C, slow skeletal and cardiac muscles
535	P45379	TNNT2	Cardiac muscle troponin T
536	P19429	TNNI3	Cardiac troponin I
537	P04818	TYMS	Thymidylate synthase
538	P02774	VTDB	Vitamin D-binding protein
539	P04275	VWF	Von Willebrand factor
540	Q04206	RELA	RELA proto-oncogene, NF-kB subunit
541	Q07817	BCL2L1	BCL2 like 1
542	P29965	CD40LG	CD40 ligand
543	P38936	CDKN1A	cyclin dependent kinase inhibitor 1A
544	P07339	CTSD	Cathepsin D
545	P10828	THRB	Thyroid Hormone Receptor Beta

## Sheet: Schedule 3
NO.	Uniprot ID	Gene symbol	Description
1	O95477	ABCA1	ATP Binding Cassette Subfamily A Member 1
2	Q99758	ABCA3	ATP Binding Cassette Subfamily A Member 3
3	P78363	ABCA4	ATP Binding Cassette Subfamily A Member 4
4	P08183	ABCB1	ATP Binding Cassette Subfamily B Member 1
5	O95342	ABCB11	ATP Binding Cassette Subfamily B Member 11
6	P21439	ABCB4	ATP Binding Cassette Subfamily B Member 4
7	Q9NP58	ABCB6	ATP Binding Cassette Subfamily B Member 6 (Langereis Blood Group)
8	P33527	ABCC1	ATP Binding Cassette Subfamily C Member 1
9	Q96J66	ABCC11	ATP Binding Cassette Subfamily C Member 11
10	Q92887	ABCC2	ATP Binding Cassette Subfamily C Member 2
11	O15438	ABCC3	ATP Binding Cassette Subfamily C Member 3
12	O15439	ABCC4	ATP Binding Cassette Subfamily C Member 4
13	O15440	ABCC5	ATP Binding Cassette Subfamily C Member 5
14	P61221	ABCE1	ATP Binding Cassette Subfamily E Member 1
15	Q8NE71	ABCF1	ATP Binding Cassette Subfamily F Member 1
16	Q9UNQ0	ABCG2	ATP Binding Cassette Subfamily G Member 2 (Junior Blood Group)
17	Q9H221	ABCG8	ATP Binding Cassette Subfamily G Member 8
18	P00519	ABL1	ABL Proto-Oncogene 1, Non-Receptor Tyrosine Kinase
19	Q6UWZ7	ABRAXAS1	Abraxas 1, BRCA1 A Complex Subunit
20	Q13085	ACACA	Acetyl-CoA Carboxylase Alpha
21	P16112	ACAN	Aggrecan
22	P12821	ACE	Angiotensin I Converting Enzyme
23	Q9BYF1	ACE2	Angiotensin I Converting Enzyme 2
24	P22303	ACHE	Acetylcholinesterase (Cartwright Blood Group)
25	Q16570	ACKR1	Atypical Chemokine Receptor 1 (Duffy Blood Group)
26	P25106	ACKR3	Atypical Chemokine Receptor 3
27	P24666	ACP1	Acid Phosphatase 1
28	P15309	ACP3	Acid Phosphatase 3
29	P13686	ACP5	Acid Phosphatase 5, Tartrate Resistant
30	P68133	ACTA1	Actin Alpha 1, Skeletal Muscle
31	P62736	ACTA2	Actin Alpha 2, Smooth Muscle
32	P60709	ACTB	Actin Beta
33	P68032	ACTC1	Actin Alpha Cardiac Muscle 1
34	P63261	ACTG1	Actin Gamma 1
35	P63267	ACTG2	Actin Gamma 2, Smooth Muscle
36	O43707	ACTN4	Actinin Alpha 4
37	Q04771	ACVR1	Activin A Receptor Type 1
38	P36896	ACVR1B	Activin A Receptor Type 1B
39	Q13705	ACVR2B	Activin A Receptor Type 2B
40	P37023	ACVRL1	Activin A Receptor Like Type 1
41	P00813	ADA	Adenosine Deaminase
42	Q9NZK5	ADA2	Adenosine Deaminase 2
43	O43184	ADAM12	ADAM Metallopeptidase Domain 12
44	P78536	ADAM17	ADAM Metallopeptidase Domain 17
45	Q9UKQ2	ADAM28	ADAM Metallopeptidase Domain 28
46	Q9BZ11	ADAM33	ADAM Metallopeptidase Domain 33
47	P78325	ADAM8	ADAM Metallopeptidase Domain 8
48	Q13443	ADAM9	ADAM Metallopeptidase Domain 9
49	Q76LX8	ADAMTS13	ADAM Metallopeptidase With Thrombospondin Type 1 Motif 13
50	Q9UKP4	ADAMTS7	ADAM Metallopeptidase With Thrombospondin Type 1 Motif 7
51	Q8N6G6	ADAMTSL1	ADAMTS Like 1
52	P55265	ADAR	Adenosine Deaminase RNA Specific
53	Q96PN6	ADCY10	Adenylate Cyclase 10
54	P18509	ADCYAP1	Adenylate Cyclase Activating Polypeptide 1
55	P00325	ADH1B	Alcohol Dehydrogenase 1B (Class I), Beta Polypeptide
56	P00326	ADH1C	Alcohol Dehydrogenase 1C (Class I), Gamma Polypeptide
57	P11766	ADH5	Alcohol Dehydrogenase 5 (Class III), Chi Polypeptide
58	Q15848	ADIPOQ	Adiponectin, C1Q And Collagen Domain Containing
59	P35318	ADM	Adrenomedullin
60	P0DMS8	ADORA3	Adenosine A3 Receptor
61	P07550	ADRB2	Adrenoceptor Beta 2
62	P13945	ADRB3	Adrenoceptor Beta 3
63	Q8N556	AFAP1	Actin Filament Associated Protein 1
64	Q8N4X5	AFAP1L2	Actin Filament Associated Protein 1 Like 2
65	Q9UHB7	AFF4	AF4/FMR2 Family Member 4
66	P02771	AFP	Alpha Fetoprotein
67	Q15109	AGER	Advanced Glycosylation End-Product Specific Receptor
68	Q8N302	AGGF1	Angiogenic Factor With G-Patch And FHA Domains 1
69	Q53H12	AGK	Acylglycerol Kinase
70	Q9UKV8	AGO2	Argonaute RISC Catalytic Component 2
71	O95994	AGR2	Anterior Gradient 2, Protein Disulphide Isomerase Family Member
72	Q8TD06	AGR3	Anterior Gradient 3, Protein Disulphide Isomerase Family Member
73	O00468	AGRN	Agrin
74	P01019	AGT	Angiotensinogen
75	P30556	AGTR1	Angiotensin II Receptor Type 1
76	P50052	AGTR2	Angiotensin II Receptor Type 2
77	P23526	AHCY	Adenosylhomocysteinase
78	Q8N157	AHI1	Abelson Helper Integration Site 1
79	P35869	AHR	Aryl Hydrocarbon Receptor
80	A9YTQ3	AHRR	Aryl-Hydrocarbon Receptor Repressor
81	Q9GZX7	AICDA	Activation Induced Cytidine Deaminase
82	O95831	AIFM1	Apoptosis Inducing Factor Mitochondria Associated 1
83	Q13155	AIMP2	Aminoacyl TRNA Synthetase Complex Interacting Multifunctional Protein 2
84	O00170	AIP	Aryl Hydrocarbon Receptor Interacting Protein
85	O43918	AIRE	Autoimmune Regulator
86	Q9Y6K8	AK5	Adenylate Kinase 5
87	Q12802	AKAP13	A-Kinase Anchoring Protein 13
88	P14550	AKR1A1	Aldo-Keto Reductase Family 1 Member A1
89	P15121	AKR1B1	Aldo-Keto Reductase Family 1 Member B
90	O60218	AKR1B10	Aldo-Keto Reductase Family 1 Member B10
91	Q04828	AKR1C1	Aldo-Keto Reductase Family 1 Member C1
92	P52895	AKR1C2	Aldo-Keto Reductase Family 1 Member C2
93	P42330	AKR1C3	Aldo-Keto Reductase Family 1 Member C3
94	P31749	AKT1	AKT Serine/Threonine Kinase 1
95	Q96B36	AKT1S1	AKT1 Substrate 1
96	P31751	AKT2	AKT Serine/Threonine Kinase 2
97	Q9Y243	AKT3	AKT Serine/Threonine Kinase 3
98	P02768	ALB	Albumin
99	Q13740	ALCAM	Activated Leukocyte Cell Adhesion Molecule
100	P00352	ALDH1A1	Aldehyde Dehydrogenase 1 Family Member A1
101	P47895	ALDH1A3	Aldehyde Dehydrogenase 1 Family Member A3
102	P05091	ALDH2	Aldehyde Dehydrogenase 2 Family Member
103	P49419	ALDH7A1	Aldehyde Dehydrogenase 7 Family Member A1
104	P04075	ALDOA	Aldolase, Fructose-Bisphosphate A
105	Q9H6U8	ALG9	ALG9 Alpha-1,2-Mannosyltransferase
106	Q9UM73	ALK	ALK receptor tyrosine kinase
107	P18054	ALOX12	Arachidonate 12-Lipoxygenase, 12S Type
108	P16050	ALOX15	arachidonate 15-lipoxygenase
109	O15296	ALOX15B	Arachidonate 15-Lipoxygenase Type B
110	P09917	ALOX5	Arachidonate 5-Lipoxygenase
111	P20292	ALOX5AP	Arachidonate 5-Lipoxygenase Activating Protein
112	P05186	ALPL	Alkaline Phosphatase, Biomineralization Associated
113	P05187	ALPP	Alkaline Phosphatase, Placental
114	Q86V81	ALYREF	Aly/REF Export Factor
115	Q9UHK6	AMACR	Alpha-Methylacyl-CoA Racemase
116	P02760	AMBP	Alpha-1-Microglobulin/Bikunin Precursor
117	Q9UKV5	AMFR	Autocrine Motility Factor Receptor
118	P49418	AMPH	Amphiphysin
119	Q15389	ANGPT1	Angiopoietin 1
120	O15123	ANGPT2	Angiopoietin 2
121	O95841	ANGPTL1	Aangiopoietin like 1
122	Q15327	ANKRD1	Ankyrin Repeat Domain 1
123	Q5XXA6	ANO1	Anoctamin 1
124	P15144	ANPEP	Alanyl Aminopeptidase, Membrane
125	Q9H6X2	ANTXR1	ANTXR Cell Adhesion Molecule 1
126	P04083	ANXA1	Annexin A1
127	P07355	ANXA2	Annexin A2
128	P12429	ANXA3	Annexin A3
129	P08758	ANXA5	Annexin A5
130	P20073	ANXA7	Annexin A7
131	O00203	AP3B1	Adaptor Related Protein Complex 3 Subunit Beta 1
132	O14617	AP3D1	Adaptor Related Protein Complex 3 Subunit Delta 1
133	O14727	APAF1	Apoptotic peptidase activating factor 1
134	P25054	APC	APC Regulator Of WNT Signaling Pathway
135	P27695	APEX1	Apurinic/apyrimidinic endodeoxyribonuclease 1
136	Q9BZZ5	API5	Apoptosis Inhibitor 5
137	P02647	APOA1	Apolipoprotein A1
138	P02652	APOA2	Apolipoprotein A2
139	P04114	APOB	Apolipoprotein B
140	Q9UH17	APOBEC3B	Apolipoprotein B MRNA Editing Enzyme Catalytic Subunit 3B
141	P05090	APOD	Apolipoprotein D
142	P02649	APOE	apolipoprotein E
143	P02749	APOH	Apolipoprotein H
144	O95445	APOM	apolipoprotein M
145	P05067	APP	Amyloid Beta Precursor Protein
146	P07741	APRT	Adenine Phosphoribosyltransferase
147	P29972	AQP1	Aquaporin 1 (Colton Blood Group)
148	P41181	AQP2	Aquaporin 2
149	Q92482	AQP3	Aquaporin 3 (Gill Blood Group)
150	P55087	AQP4	Aquaporin 4
151	P55064	AQP5	Aquaporin 5
152	P10275	AR	androgen receptor
153	P10398	ARAF	A-Raf Proto-Oncogene, Serine/Threonine Kinase
154	P15514	AREG	Amphiregulin
155	P84077	ARF1	ADP Ribosylation Factor 1
156	P05089	ARG1	Arginase 1
157	Q8N264	ARHGAP24	Rho GTPase activating protein 24
158	P52566	ARHGDIB	Rho GDP dissociation inhibitor beta
159	Q92974	ARHGEF2	Rho/Rac guanine nucleotide exchange factor 2
160	O14497	ARID1A	AT-Rich Interaction Domain 1A
161	Q8NFD5	ARID1B	AT-Rich Interaction Domain 1B
162	Q68CP9	ARID2	AT-Rich Interaction Domain 2
163	Q4LE39	ARID4B	AT-Rich Interaction Domain 4B
164	Q969Q4	ARL11	ADP ribosylation factor like GTPase 11
165	Q5T2S8	ARMC4	Armadillo Repeat Containing 4
166	P15289	ARSA	Arylsulfatase A
167	Q5FYA8	ARSH	Arylsulfatase Family Member H
168	Q13510	ASAH1	N-Acylsphingosine Amidohydrolase 1
169	Q8N9N2	ASCC1	Activating Signal Cointegrator 1 Complex Subunit 1
170	P50553	ASCL1	achaete-scute family bHLH transcription factor 1
171	Q9NR48	ASH1L	ASH1 like histone lysine methyltransferase
172	Q9BZE9	ASPSCR1	ASPSCR1 Tether For SLC2A4, UBX Domain Containing
173	P00966	ASS1	Argininosuccinate Synthase 1
174	Q8IXJ9	ASXL1	ASXL Transcriptional Regulator 1
175	Q6PL18	ATAD2	ATPase Family AAA Domain Containing 2
176	P18846	ATF1	Activating Transcription Factor 1
177	P15336	ATF2	activating transcription factor 2
178	P18847	ATF3	activating transcription factor 3
179	P18848	ATF4	Activating Transcription Factor 4
180	P18850	ATF6	Activating Transcription Factor 6
181	Q9H1Y0	ATG5	Autophagy Related 5
182	O95352	ATG7	autophagy related 7
183	Q13315	ATM	ATM serine/threonine kinase
184	P54259	ATN1	atrophin 1
185	P98196	ATP11A	ATPase Phospholipid Transporting 11A
186	P16615	ATP2A2	ATPase Sarcoplasmic/Endoplasmic Reticulum Ca2+ Transporting 2
187	P98194	ATP2C1	ATPase secretory pathway Ca2+ transporting 1
188	Q04656	ATP7A	ATPase Copper Transporting Alpha
189	P35670	ATP7B	ATPase Copper Transporting Beta
190	Q13535	ATR	ATR Serine/Threonine Kinase
191	P46100	ATRX	ATRX Chromatin Remodeler
192	Q99700	ATXN2	Ataxin 2
193	O14965	AURKA	aurora kinase A
194	Q96GD4	AURKB	aurora kinase B
195	P01185	AVP	arginine vasopressin
196	P30518	AVPR2	Arginine Vasopressin Receptor 2
197	O15169	AXIN1	axin 1
198	Q9Y2T1	AXIN2	axin 2
199	P30530	AXL	AXL receptor tyrosine kinase
200	P61769	B2M	Beta-2-Microglobulin
201	O14867	BACH1	BTB Domain And CNC Homolog 1
202	Q92934	BAD	BCL2 Associated Agonist Of Cell Death
203	Q99933	BAG1	BAG Cochaperone 1
204	P46379	BAG6	BCL2 associated athanogene 6
205	Q16611	BAK1	BCL2 antagonist/killer 1
206	Q92560	BAP1	BRCA1 associated protein 1
207	Q99728	BARD1	BRCA1 Associated RING Domain 1
208	Q07812	BAX	BCL2 associated X, apoptosis regulator
209	Q96PG8	BBC3	BCL2 Binding Component 3
210	Q8NFJ9	BBS1	Bardet-Biedl Syndrome 1
211	Q9BXC9	BBS2	Bardet-Biedl Syndrome 2
212	Q96RK4	BBS4	Bardet-Biedl Syndrome 4
213	P56945	BCAR1	BCAR1, Cas family scaffold protein
214	O75815	BCAR3	BCAR3 Adaptor Protein, NSP Family Member
215	D3DUG6	BCAR4	Breast Cancer Anti-Estrogen Resistance 4 protein
216	O95999	BCL10	BCL10 Immune Signaling Adaptor
217	P10415	BCL2	BCL2, apoptosis regulator
218	Q07817	BCL2L1	BCL2 like 1
219	O43521	BCL2L11	BCL2 like 11
220	P20749	BCL3	BCL3 Transcription Coactivator
221	P41182	BCL6	BCL6 Transcription Repressor
222	Q6W2J9	BCOR	BCL6 Corepressor
223	P11274	BCR	BCR Activator Of RhoGEF And GTPase
224	P23560	BDNF	brain derived neurotrophic factor
225	Q14457	BECN1	beclin 1
226	P02818	BGLAP	Bone Gamma-Carboxyglutamate Protein
227	O14503	BHLHE40	Basic Helix-Loop-Helix Family Member E40
228	Q9C0J9	BHLHE41	basic helix-loop-helix family member e41
229	P55957	BID	BH3 Interacting Domain Death Agonist
230	O00499	BIN1	Bridging Integrator 1
231	Q13490	BIRC2	baculoviral IAP repeat containing 2
232	Q13489	BIRC3	Baculoviral IAP Repeat Containing 3
233	O15392	BIRC5	baculoviral IAP repeat containing 5
234	Q96CA5	BIRC7	baculoviral IAP repeat containing 7
235	A0A494BZU2	BLACAT1	Bladder Cancer Associated Transcript 1
236	P54132	BLM	BLM RecQ Like Helicase
237	Q8WV28	BLNK	B Cell Linker
238	P35226	BMI1	BMI1 proto-oncogene, polycomb ring finger
239	P13497	BMP1	Bone Morphogenetic Protein 1
240	P12643	BMP2	bone morphogenetic protein 2
241	P12644	BMP4	bone morphogenetic protein 4
242	P22004	BMP6	Bone Morphogenetic Protein 6
243	P18075	BMP7	Bone Morphogenetic Protein 7
244	P36894	BMPR1A	Bone Morphogenetic Protein Receptor Type 1A
245	O00238	BMPR1B	Bone Morphogenetic Protein Receptor Type 1B
246	Q13873	BMPR2	Bone Morphogenetic Protein Receptor Type 2
247	Q14692	BMS1	BMS1, ribosome biogenesis factor
248	P51813	BMX	BMX Non-Receptor Tyrosine Kinase
249	Q12983	BNIP3	BCL2 Interacting Protein 3
250	P17213	BPI	Bactericidal Permeability Increasing Protein
251	Q9NP55	BPIFA1	BPI Fold Containing Family A Member 1
252	P15056	BRAF	B-Raf proto-oncogene, serine/threonine kinase
253	P38398	BRCA1	BRCA1, DNA repair associated
254	P51587	BRCA2	BRCA2, DNA repair associated
255	P25440	BRD2	bromodomain containing 2
256	O60885	BRD4	Bromodomain Containing 4
257	Q58F21	BRDT	Bromodomain Testis Associated
258	Q9BX63	BRIP1	BRCA1 Interacting Protein C-Terminal Helicase 1
259	Q9HCU9	BRMS1	BRMS1, transcriptional repressor and anoikis regulator
260	Q5PSV4	BRMS1L	BRMS1 Like Transcriptional Repressor
261	P32247	BRS3	bombesin receptor subtype 3
262	P35613	BSG	basigin (Ok blood group)
263	Q9P203	BTBD7	BTB domain containing 7
264	P43251	BTD	Biotinidase
265	P78543	BTG2	BTG anti-proliferation factor 2
266	Q14201	BTG3	BTG anti-proliferation factor 3
267	Q06187	BTK	Bruton Tyrosine Kinase
268	Q7KYR7	BTN2A1	butyrophilin subfamily 2 member A1
269	O00481	BTN3A1	butyrophilin subfamily 3 member A1
270	Q9UIR0	BTNL2	Butyrophilin Like 2
271	Q9Y297	BTRC	beta-transducin repeat containing E3 ubiquitin protein ligase
272	O43683	BUB1	BUB1 mitotic checkpoint serine/threonine kinase
273	O60566	BUB1B	BUB1 Mitotic Checkpoint Serine/Threonine Kinase B
274	O43684	BUB3	BUB3 Mitotic Checkpoint Protein
275	Q8NCR3	C11ORF65	Chromosome 11 Open Reading Frame 65
276	C9JLR9	C11ORF95	Chromosome 11 Open Reading Frame 95
277	Q9NPU4	C14orf132	Chromosome 14 Open Reading Frame 132
278	P00736	C1R	Complement C1r
279	P09871	C1S	Complement C1s
280	P06681	C2	complement C2
281	Q9H1P6	C20ORF85	chromosome 20 open reading frame 85
282	P01024	C3	Complement C3
283	P0C0L4	C4A	Complement C4A (Rodgers Blood Group)
284	P0C0L5	C4B	Complement C4B (Chido Blood Group)
285	P01031	C5	Complement C5
286	P21730	C5AR1	Complement C5a Receptor 1
287	Q96LT7	C9ORF72	C9orf72-SMCR8 Complex Subunit
288	P00918	CA2	Carbonic Anhydrase 2
289	P35219	CA8	Carbonic Anhydrase 8
290	Q16790	CA9	Carbonic Anhydrase 9
291	Q8TDN4	CABLES1	Cdk5 and Abl enzyme substrate 1
292	O75952	CABYR	calcium binding tyrosine phosphorylation regulated
293	Q13936	CACNA1C	Calcium Voltage-Gated Channel Subunit Alpha1 C
294	Q9NY47	CACNA2D2	calcium voltage-gated channel auxiliary subunit alpha2delta 2
295	Q9BY67	CADM1	cell adhesion molecule 1
296	P22676	CALB2	Calbindin 2
297	P06881	CALCA	calcitonin related polypeptide alpha
298	Q05682	CALD1	Caldesmon 1
299	P0DP23	CALM1	calmodulin 1
300	P0DP24	CALM2	calmodulin 2
301	P0DP25	CALM3	calmodulin 3
302	P27797	CALR	Calreticulin
303	O43852	CALU	calumenin
304	P49913	CAMP	Cathelicidin Antimicrobial Peptide
305	P27824	CANX	Calnexin
306	Q9BWT7	CARD10	caspase recruitment domain family member 10
307	Q9BXL7	CARD11	Caspase Recruitment Domain Family Member 11
308	Q5VZK9	CARMIL1	capping protein regulator and myosin 1 linker 1
309	Q16568	CARTPT	CART Prepropeptide
310	Q6TDU7	CASC1	cancer susceptibility 1
311	Q8IU53	CASC2	Cancer Susceptibility 2
312	P29466	CASP1	Caspase 1
313	Q92851	CASP10	Caspase 10
314	P42575	CASP2	Caspase 2
315	P42574	CASP3	caspase 3
316	P51878	CASP5	caspase 5
317	P55212	CASP6	Caspase 6
318	P55210	CASP7	caspase 7
319	Q14790	CASP8	caspase 8
320	P55211	CASP9	caspase 9
321	P41180	CASR	Calcium Sensing Receptor
322	P04040	CAT	catalase
323	Q03135	CAV1	caveolin 1
324	P51636	CAV2	Caveolin 2
325	Q13951	CBFB	Core-Binding Factor Subunit Beta
326	P22681	CBL	Cbl Proto-Oncogene
327	Q8N7E2	CBLL2	Cbl proto-oncogene like 2
328	P16152	CBR1	carbonyl reductase 1
329	P35520	CBS	cystathionine-beta-synthase
330	Q9P2K1	CC2D2A	Coiled-Coil And C2 Domain Containing 2A
331	Q8N163	CCAR2	Cell Cycle And Apoptosis Regulator 2
332	Q6UXH8	CCBE1	Collagen And Calcium Binding EGF Domains 1
333	Q8IW40	CCDC103	Coiled-Coil Domain Containing 103
334	Q96M63	CCDC114	Coiled-Coil Domain Containing 114
335	Q9UFE4	CCDC39	Coiled-Coil Domain Containing 39
336	Q4G0X9	CCDC40	Coiled-Coil Domain Containing 40
337	Q16204	CCDC6	coiled-coil domain containing 6
338	P06307	CCK	Cholecystokinin
339	P32239	CCKBR	Cholecystokinin B Receptor
340	P22362	CCL1	C-C Motif Chemokine Ligand 1
341	P51671	CCL11	C-C Motif Chemokine Ligand 11
342	Q92583	CCL17	C-C Motif Chemokine Ligand 17
343	P55774	CCL18	C-C Motif Chemokine Ligand 18
344	P13500	CCL2	C-C motif chemokine ligand 2
345	P78556	CCL20	C-C motif chemokine ligand 20
346	O00585	CCL21	C-C motif chemokine ligand 21
347	O00626	CCL22	C-C motif chemokine ligand 22
348	Q9Y258	CCL26	C-C Motif Chemokine Ligand 26
349	P10147	CCL3	C-C Motif Chemokine Ligand 3
350	P13236	CCL4	C-C Motif Chemokine Ligand 4
351	P13501	CCL5	C-C motif chemokine ligand 5
352	P80098	CCL7	C-C Motif Chemokine Ligand 7
353	O00622	CCN1	Cellular Communication Network Factor 1
354	P29279	CCN2	Cellular Communication Network Factor 2
355	P78396	CCNA1	cyclin A1
356	P20248	CCNA2	Cyclin A2
357	P14635	CCNB1	cyclin B1
358	O95067	CCNB2	cyclin B2
359	P24385	CCND1	cyclin D1
360	P30279	CCND2	cyclin D2
361	P30281	CCND3	Cyclin D3
362	P24864	CCNE1	Cyclin E1
363	O96020	CCNE2	Cyclin E2
364	P51959	CCNG1	Cyclin G1
365	P51946	CCNH	Cyclin H
366	P22674	CCNO	Cyclin O
367	P32246	CCR1	C-C Motif Chemokine Receptor 1
368	P41597	CCR2	C-C Motif Chemokine Receptor 2
369	P51677	CCR3	C-C Motif Chemokine Receptor 3
370	P51679	CCR4	C-C Motif Chemokine Receptor 4
371	P51681	CCR5	C-C Motif Chemokine Receptor 5 (Gene/Pseudogene)
372	P51684	CCR6	C-C motif chemokine receptor 6
373	P32248	CCR7	C-C Motif Chemokine Receptor 7
374	P08571	CD14	CD14 Molecule
375	Q86VB7	CD163	CD163 Molecule
376	Q04900	CD164	CD164 Molecule
377	P15391	CD19	CD19 Molecule
378	P06126	CD1A	CD1a Molecule
379	Q9NNX6	CD209	CD209 Molecule
380	P25063	CD24	CD24 molecule
381	P20963	CD247	CD247 Molecule
382	P26842	CD27	CD27 Molecule
383	Q9NZQ7	CD274	CD274 molecule
384	Q5ZPR3	CD276	CD276 Molecule
385	P10747	CD28	CD28 Molecule
386	P28906	CD34	CD34 Molecule
387	P16671	CD36	CD36 Molecule
388	P28907	CD38	CD38 Molecule
389	O15446	CD3EAP	CD3e molecule associated protein
390	P01730	CD4	CD4 Molecule
391	P25942	CD40	CD40 Molecule
392	P29965	CD40LG	CD40 ligand
393	P16070	CD44	CD44 molecule (Indian blood group)
394	P15529	CD46	CD46 Molecule
395	P06127	CD5	CD5 Molecule
396	P08174	CD55	CD55 Molecule (Cromer Blood Group)
397	P13987	CD59	CD59 molecule (CD59 blood group)
398	P08962	CD63	CD63 Molecule
399	P34810	CD68	CD68 Molecule
400	Q07108	CD69	CD69 Molecule
401	P04233	CD74	CD74 molecule
402	P11912	CD79A	CD79a Molecule
403	P40259	CD79B	CD79b Molecule
404	P33681	CD80	CD80 Molecule
405	P60033	CD81	CD81 Molecule
406	P27701	CD82	CD82 molecule
407	P42081	CD86	CD86 Molecule
408	P01732	CD8A	CD8a Molecule
409	P21926	CD9	CD9 molecule
410	P14209	CD99	CD99 Molecule (Xg Blood Group)
411	P32320	CDA	Cytidine Deaminase
412	O75794	CDC123	cell division cycle 123
413	Q12834	CDC20	Cell Division Cycle 20
414	P30304	CDC25A	Cell Division Cycle 25A
415	P30305	CDC25B	Cell Division Cycle 25B
416	P30307	CDC25C	Cell Division Cycle 25C
417	P30260	CDC27	Cell Division Cycle 27
418	P60953	CDC42	Cell Division Cycle 42
419	O75419	CDC45	Cell Division Cycle 45
420	Q99741	CDC6	Cell Division Cycle 6
421	Q6P1J9	CDC73	Cell Division Cycle 73
422	Q9H5V8	CDCP1	CUB domain containing protein 1
423	P12830	CDH1	cadherin 1
424	P55287	CDH11	Cadherin 11
425	P55290	CDH13	cadherin 13
426	Q12864	CDH17	Cadherin 17
427	P19022	CDH2	cadherin 2
428	P22223	CDH3	Cadherin 3
429	P33151	CDH5	Cadherin 5
430	P06493	CDK1	cyclin dependent kinase 1
431	Q9NYV4	CDK12	Cyclin Dependent Kinase 12
432	P24941	CDK2	cyclin dependent kinase 2
433	P11802	CDK4	cyclin dependent kinase 4
434	Q00534	CDK6	Cyclin Dependent Kinase 6
435	P50613	CDK7	Cyclin Dependent Kinase 7
436	P49336	CDK8	Cyclin Dependent Kinase 8
437	P38936	CDKN1A	cyclin dependent kinase inhibitor 1A
438	P46527	CDKN1B	cyclin dependent kinase inhibitor 1B
439	P49918	CDKN1C	cyclin dependent kinase inhibitor 1C
440	P42771	CDKN2A	cyclin dependent kinase inhibitor 2A
441	P42772	CDKN2B	cyclin dependent kinase inhibitor 2B
442	P42773	CDKN2C	Cyclin Dependent Kinase Inhibitor 2C
443	Q16667	CDKN3	Cyclin Dependent Kinase Inhibitor 3
444	Q99626	CDX2	caudal type homeobox 2
445	P13688	CEACAM1	CEA Cell Adhesion Molecule 1
446	P40198	CEACAM3	carcinoembryonic antigen related cell adhesion molecule 3
447	P06731	CEACAM5	carcinoembryonic antigen related cell adhesion molecule 5
448	P40199	CEACAM6	CEA Cell Adhesion Molecule 6
449	Q14002	CEACAM7	carcinoembryonic antigen related cell adhesion molecule 7
450	P49715	CEBPA	CCAAT enhancer binding protein alpha
451	P17676	CEBPB	CCAAT enhancer binding protein beta
452	Q5SW79	CEP170	centrosomal protein 170
453	O15078	CEP290	Centrosomal Protein 290
454	Q86XR8	CEP57	Centrosomal Protein 57
455	Q12798	CETN1	centrin 1
456	P57076	CFAP298	Cilia And Flagella Associated Protein 298
457	Q9BRQ4	CFAP300	Cilia And Flagella Associated Protein 300
458	Q96M91	CFAP53	Cilia And Flagella Associated Protein 53
459	P00751	CFB	complement factor B
460	P0CG37	CFC1	Cripto, FRL-1, Cryptic Family 1
461	P08603	CFH	complement factor H
462	P05156	CFI	Complement Factor I
463	P23528	CFL1	Cofilin 1
464	O15519	CFLAR	CASP8 and FADD like apoptosis regulator
465	P13569	CFTR	cystic fibrosis transmembrane conductance regulator
466	P01215	CGA	Glycoprotein Hormones, Alpha Polypeptide
467	P0DN86	CGB3	Chorionic Gonadotropin Subunit Beta 3
468	P28329	CHAT	Choline O-Acetyltransferase
469	Q9P2D1	CHD7	Chromodomain Helicase DNA Binding Protein 7
470	O14757	CHEK1	checkpoint kinase 1
471	O96017	CHEK2	checkpoint kinase 2
472	Q96EP1	CHFR	checkpoint with forkhead and ring finger domains
473	P10645	CHGA	chromogranin A
474	P36222	CHI3L1	chitinase 3 like 1
475	Q13231	CHIT1	Chitinase 1
476	P35790	CHKA	choline kinase alpha
477	O00533	CHL1	cell adhesion molecule L1 like
478	Q8WUD6	CHPT1	choline phosphotransferase 1
479	P20309	CHRM3	Cholinergic Receptor Muscarinic 3
480	P02708	CHRNA1	cholinergic receptor nicotinic alpha 1 subunit
481	P32297	CHRNA3	cholinergic receptor nicotinic alpha 3 subunit
482	P43681	CHRNA4	cholinergic receptor nicotinic alpha 4 subunit
483	P30532	CHRNA5	cholinergic receptor nicotinic alpha 5 subunit
484	P30926	CHRNB4	cholinergic receptor nicotinic beta 4 subunit
485	Q07001	CHRND	Cholinergic Receptor Nicotinic Delta Subunit
486	P07510	CHRNG	Cholinergic Receptor Nicotinic Gamma Subunit
487	O15111	CHUK	Component Of Inhibitor Of Nuclear Factor Kappa B Kinase Complex
488	Q99828	CIB1	calcium and integrin binding 1
489	P33076	CIITA	Class II Major Histocompatibility Complex Transactivator
490	Q8TCG1	CIP2A	cell proliferation regulating inhibitor of protein phosphatase 2A
491	Q86X95	CIR1	corepressor interacting with RBPJ, 1
492	Q9NSE2	CISH	Cytokine Inducible SH2 Containing Protein
493	Q99967	CITED2	Cbp/P300 Interacting Transactivator With Glu/Asp Rich Carboxy-Terminal Domain 2
494	P12277	CKB	Creatine Kinase B
495	P61024	CKS1B	CDC28 Protein Kinase Regulatory Subunit 1B
496	A8K7I4	CLCA1	Chloride Channel Accessory 1
497	Q9UQC9	CLCA2	Chloride Channel Accessory 2
498	Q14CN2	CLCA4	Chloride Channel Accessory 4
499	P51788	CLCN2	Chloride Voltage-Gated Channel 2
500	P51795	CLCN5	Chloride Voltage-Gated Channel 5
501	O95832	CLDN1	claudin 1
502	O15551	CLDN3	Claudin 3
503	O14493	CLDN4	Claudin 4
504	O00501	CLDN5	Claudin 5
505	O95471	CLDN7	claudin 7
506	P05452	CLEC3B	C-Type Lectin Domain Family 3 Member B
507	Q9BXN2	CLEC7A	C-Type Lectin Domain Containing 7A
508	Q13286	CLN3	CLN3 Lysosomal/Endosomal Transmembrane Protein, Battenin
509	O15516	CLOCK	Clock Circadian Regulator
510	Q96KA5	CLPTM1L	CLPTM1 like
511	P10909	CLU	clusterin
512	P23946	CMA1	chymase 1
513	P12107	COL11A1	Collagen Type XI Alpha 1 Chain
514	P13942	COL11A2	collagen type XI alpha 2 chain
515	P39060	COL18A1	Collagen Type XVIII Alpha 1 Chain
516	P02452	COL1A1	Collagen Type I Alpha 1 Chain
517	P08123	COL1A2	Collagen Type I Alpha 2 Chain
518	P02458	COL2A1	Collagen Type II Alpha 1 Chain
519	P02461	COL3A1	Collagen Type III Alpha 1 Chain
520	P02462	COL4A1	Collagen Type IV Alpha 1 Chain
521	P08572	COL4A2	Collagen Type IV Alpha 2 Chain
522	Q01955	COL4A3	Collagen Type IV Alpha 3 Chain
523	P53420	COL4A4	Collagen Type IV Alpha 4 Chain
524	P29400	COL4A5	collagen type IV alpha 5 chain
525	P20908	COL5A1	Collagen Type V Alpha 1 Chain
526	P21964	COMT	catechol-O-methyltransferase
527	P53621	COPA	COPI Coat Complex Subunit Alpha
528	Q14019	COTL1	Coactosin Like F-Actin Binding Protein 1
529	P00403	COX2	Cytochrome c oxidase subunit 2
530	P20674	COX5A	Cytochrome C Oxidase Subunit 5A
531	P10176	COX8A	cytochrome c oxidase subunit 8A
532	P00450	CP	Ceruloplasmin
533	O75976	CPD	carboxypeptidase D
534	P36551	CPOX	Coproporphyrinogen Oxidase
535	P31327	CPS1	Carbamoyl-Phosphate Synthase 1
536	O95639	CPSF4	cleavage and polyadenylation specific factor 4
537	P23786	CPT2	Carnitine Palmitoyltransferase 2
538	P17927	CR1	Complement C3b/C4b Receptor 1 (Knops Blood Group)
539	P20023	CR2	Complement C3d Receptor 2
540	P16220	CREB1	CAMP Responsive Element Binding Protein 1
541	Q96BA8	CREB3L1	CAMP Responsive Element Binding Protein 3 Like 1
542	Q92793	CREBBP	CREB Binding Protein
543	P06850	CRH	Corticotropin Releasing Hormone
544	P46109	CRKL	CRK like proto-oncogene, adaptor protein
545	Q14194	CRMP1	collapsin response mediator protein 1
546	P02741	CRP	C-reactive protein
547	Q9NQ79	CRTAC1	cartilage acidic protein 1
548	Q6UUV9	CRTC1	CREB regulated transcription coactivator 1
549	Q53ET0	CRTC2	CREB regulated transcription coactivator 2
550	O43186	CRX	Cone-Rod Homeobox
551	P02511	CRYAB	Crystallin Alpha B
552	P07320	CRYGD	crystallin gamma D
553	Q08257	CRYZ	crystallin zeta
554	P09603	CSF1	colony stimulating factor 1
555	P07333	CSF1R	Colony Stimulating Factor 1 Receptor
556	P04141	CSF2	colony stimulating factor 2
557	P15509	CSF2RA	Colony Stimulating Factor 2 Receptor Subunit Alpha
558	P32927	CSF2RB	Colony Stimulating Factor 2 Receptor Subunit Beta
559	P09919	CSF3	colony stimulating factor 3
560	Q99062	CSF3R	Colony Stimulating Factor 3 Receptor
561	P0DML2	CSH1	chorionic somatomammotropin hormone 1
562	P0DML3	CSH2	chorionic somatomammotropin hormone 2
563	P41240	CSK	C-terminal Src kinase
564	P48730	CSNK1D	Casein Kinase 1 Delta
565	P68400	CSNK2A1	Casein Kinase 2 Alpha 1
566	Q8NEV1	CSNK2A3	casein kinase 2 alpha 3
567	P01034	CST3	Cystatin C
568	Q5H943	CT83	Cancer/Testis Antigen 83
569	P78358	CTAG1A	cancer/testis antigen 1A
570	O75638	CTAG2	Cancer/Testis Antigen 2
571	Q13363	CTBP1	C-Terminal Binding Protein 1
572	Q2NKJ3	CTC1	CST Telomere Replication Complex Component 1
573	P49711	CTCF	CCCTC-binding factor
574	Q8NI51	CTCFL	CCCTC-binding factor like
575	P16410	CTLA4	cytotoxic T-lymphocyte associated protein 4
576	P35221	CTNNA1	Catenin Alpha 1
577	Q9UI47	CTNNA3	Catenin Alpha 3
578	P35222	CTNNB1	catenin beta 1
579	O60716	CTNND1	catenin delta 1
580	Q9UQB3	CTNND2	catenin delta 2
581	P07858	CTSB	Cathepsin B
582	P53634	CTSC	Cathepsin C
583	P07339	CTSD	Cathepsin D
584	P08311	CTSG	Cathepsin G
585	P43235	CTSK	Cathepsin K
586	P07711	CTSL	Cathepsin L
587	Q14247	CTTN	Cortactin
588	Q13616	CUL1	Cullin 1
589	Q13618	CUL3	Cullin 3
590	Q13619	CUL4A	Cullin 4A
591	Q13948	CUX1	Cut Like Homeobox 1
592	P78423	CX3CL1	C-X3-C Motif Chemokine Ligand 1
593	P49238	CX3CR1	C-X3-C Motif Chemokine Receptor 1
594	P78310	CXADR	CXADR Ig-Like Cell Adhesion Molecule
595	P09341	CXCL1	C-X-C motif chemokine ligand 1
596	P02778	CXCL10	C-X-C Motif Chemokine Ligand 10
597	P48061	CXCL12	C-X-C motif chemokine ligand 12
598	O43927	CXCL13	C-X-C Motif Chemokine Ligand 13
599	O95715	CXCL14	C-X-C motif chemokine ligand 14
600	P19875	CXCL2	C-X-C Motif Chemokine Ligand 2
601	P42830	CXCL5	C-X-C motif chemokine ligand 5
602	P10145	CXCL8	C-X-C motif chemokine ligand 8
603	Q07325	CXCL9	C-X-C Motif Chemokine Ligand 9
604	P25024	CXCR1	C-X-C motif chemokine receptor 1
605	P25025	CXCR2	C-X-C motif chemokine receptor 2
606	P49682	CXCR3	C-X-C Motif Chemokine Receptor 3
607	P61073	CXCR4	C-X-C motif chemokine receptor 4
608	P32302	CXCR5	C-X-C Motif Chemokine Receptor 5
609	O00574	CXCR6	C-X-C motif chemokine receptor 6
610	P13498	CYBA	Cytochrome B-245 Alpha Chain
611	P04839	CYBB	Cytochrome B-245 Beta Chain
612	P99999	CYCS	Cytochrome C, Somatic
613	Q8WWM9	CYGB	cytoglobin
614	P05108	CYP11A1	Cytochrome P450 Family 11 Subfamily A Member 1
615	P19099	CYP11B2	Cytochrome P450 Family 11 Subfamily B Member 2
616	P05093	CYP17A1	cytochrome P450 family 17 subfamily A member 1
617	P11511	CYP19A1	Cytochrome P450 Family 19 Subfamily A Member 1
618	P04798	CYP1A1	cytochrome P450 family 1 subfamily A member 1
619	P05177	CYP1A2	cytochrome P450 family 1 subfamily A member 2
620	Q16678	CYP1B1	cytochrome P450 family 1 subfamily B member 1
621	Q07973	CYP24A1	cytochrome P450 family 24 subfamily A member 1
622	Q02318	CYP27A1	Cytochrome P450 Family 27 Subfamily A Member 1
623	O15528	CYP27B1	cytochrome P450 family 27 subfamily B member 1
624	Q16696	CYP2A13	cytochrome P450 family 2 subfamily A member 13
625	P11509	CYP2A6	cytochrome P450 family 2 subfamily A member 6
626	P20813	CYP2B6	cytochrome P450 family 2 subfamily B member 6
627	P33261	CYP2C19	cytochrome P450 family 2 subfamily C member 19
628	P11712	CYP2C9	cytochrome P450 family 2 subfamily C member 9
629	P10635	CYP2D6	cytochrome P450 family 2 subfamily D member 6
630	P05181	CYP2E1	cytochrome P450 family 2 subfamily E member 1
631	P08684	CYP3A4	cytochrome P450 family 3 subfamily A member 4
632	P20815	CYP3A5	Cytochrome P450 Family 3 Subfamily A Member 5
633	Q08477	CYP4F3	cytochrome P450 family 4 subfamily F member 3
634	Q9Y271	CYSLTR1	Cysteinyl Leukotriene Receptor 1
635	Q9NS75	CYSLTR2	Cysteinyl Leukotriene Receptor 2
636	P98082	DAB2	DAB2, clathrin adaptor protein
637	Q5VWQ8	DAB2IP	DAB2 Interacting Protein
638	Q9UI36	DACH1	dachshund family transcription factor 1
639	Q5SW24	DACT2	dishevelled binding antagonist of beta catenin 2
640	P0C864	DANCR	Differentiation Antagonizing Non-Protein Coding RNA
641	P51397	DAP	death associated protein
642	P53355	DAPK1	death associated protein kinase 1
643	Q9UER7	DAXX	Death Domain Associated Protein
644	P43146	DCC	DCC Netrin 1 Receptor
645	P27707	DCK	Deoxycytidine Kinase
646	Q96SD1	DCLRE1C	DNA Cross-Link Repair 1C
647	P07585	DCN	Decorin
648	Q14203	DCTN1	Dynactin Subunit 1
649	Q9UJW0	DCTN4	Dynactin Subunit 4
650	Q92466	DDB2	damage specific DNA binding protein 2
651	Q8IXT1	DDIAS	DNA damage induced apoptosis suppressor
652	P0DPQ6	DDIT3	DNA damage inducible transcript 3
653	Q08345	DDR1	discoidin domain receptor tyrosine kinase 1
654	Q16832	DDR2	discoidin domain receptor tyrosine kinase 2
655	O00571	DDX3X	DEAD-box helicase 3 X-linked
656	Q16698	DECR1	2,4-dienoyl-CoA reductase 1
657	P60022	DEFB1	Defensin Beta 1
658	O15263	DEFB4A	Defensin Beta 4A
659	P17661	DES	Desmin
660	Q15392	DHCR24	24-Dehydrocholesterol Reductase
661	Q9UBM7	DHCR7	7-Dehydrocholesterol Reductase
662	Q86SQ9	DHDDS	dehydrodolichyl diphosphate synthase subunit
663	Q9UQ10	DHDH	Dihydrodiol Dehydrogenase
664	P00374	DHFR	Dihydrofolate Reductase
665	Q9BPW9	DHRS9	Dehydrogenase/Reductase 9
666	Q9NR28	DIABLO	Diablo IAP-Binding Mitochondrial Protein
667	Q9UPY3	DICER1	dicer 1, ribonuclease III
668	Q8IYB7	DIS3L2	DIS3 Like 3'-5' Exoribonuclease 2
669	O60832	DKC1	Dyskerin Pseudouridine Synthase 1
670	O94907	DKK1	dickkopf WNT signaling pathway inhibitor 1
671	Q9UBP4	DKK3	Dickkopf WNT Signaling Pathway Inhibitor 3
672	Q96QB1	DLC1	DLC1 Rho GTPase activating protein
673	P09622	DLD	dihydrolipoamide dehydrogenase
674	Q9Y238	DLEC1	DLEC1 Cilia And Flagella Associated Protein
675	O43261	DLEU1	Deleted In Lymphocytic Leukemia 1
676	Q9P1A6	DLGAP2	DLG Associated Protein 2
677	P80370	DLK1	Delta Like Non-Canonical Notch Ligand 1
678	O00548	DLL1	Delta Like Canonical Notch Ligand 1
679	Q9NR61	DLL4	Delta Like Canonical Notch Ligand 4
680	P56178	DLX5	distal-less homeobox 5
681	Q9UGM3	DMBT1	deleted in malignant brain tumors 1
682	P11532	DMD	Dystrophin
683	Q13316	DMP1	dentin matrix acidic phosphoprotein 1
684	Q9Y222	DMTF1	Cyclin D Binding Myb Like Transcription Factor 1
685	Q8NEP3	DNAAF1	Dynein Axonemal Assembly Factor 1
686	Q9NVR5	DNAAF2	Dynein Axonemal Assembly Factor 2
687	Q8N9W5	DNAAF3	Dynein Axonemal Assembly Factor 3
688	Q8WXU2	DNAAF4	Dynein Axonemal Assembly Factor 4
689	Q86Y56	DNAAF5	Dynein Axonemal Assembly Factor 5
690	Q9P2D7	DNAH1	Dynein Axonemal Heavy Chain 1
691	Q96DT5	DNAH11	dynein axonemal heavy chain 11
692	Q8TE73	DNAH5	Dynein Axonemal Heavy Chain 5
693	Q96JB1	DNAH8	Dynein Axonemal Heavy Chain 8
694	Q9NYC9	DNAH9	Dynein Axonemal Heavy Chain 9
695	Q9UI46	DNAI1	Dynein Axonemal Intermediate Chain 1
696	Q9GZS0	DNAI2	Dynein Axonemal Intermediate Chain 2
697	P59910	DNAJB13	DnaJ Heat Shock Protein Family (Hsp40) Member B13
698	Q9UDY4	DNAJB4	DnaJ heat shock protein family (Hsp40) member B4
699	Q5F1R6	DNAJC21	DnaJ Heat Shock Protein Family (Hsp40) Member C21
700	Q9H3Z4	DNAJC5	DnaJ Heat Shock Protein Family (Hsp40) Member C5
701	O75061	DNAJC6	DnaJ Heat Shock Protein Family (Hsp40) Member C6
702	Q4LDG9	DNAL1	Dynein Axonemal Light Chain 1
703	P24855	DNASE1	Deoxyribonuclease 1
704	Q13609	DNASE1L3	Deoxyribonuclease 1 Like 3
705	O00429	DNM1L	dynamin 1 like
706	P26358	DNMT1	DNA methyltransferase 1
707	Q9Y6K1	DNMT3A	DNA methyltransferase 3 alpha
708	Q9UBC3	DNMT3B	DNA methyltransferase 3 beta
709	Q8NF50	DOCK8	Dedicator Of Cytokinesis 8
710	Q18PE1	DOK7	Docking Protein 7
711	Q9BZG8	DPH1	Diphthamide Biosynthesis 1
712	P27487	DPP4	Dipeptidyl Peptidase 4
713	Q86TI2	DPP9	Dipeptidyl Peptidase 9
714	Q12882	DPYD	Dihydropyrimidine Dehydrogenase
715	Q96MC2	DRC1	Dynein Regulatory Complex Subunit 1
716	P14416	DRD2	Dopamine Receptor D2
717	P21917	DRD4	Dopamine Receptor D4
718	Q9NRR4	DROSHA	drosha ribonuclease III
719	Q02487	DSC2	Desmocollin 2
720	Q14126	DSG2	Desmoglein 2
721	P32926	DSG3	desmoglein 3
722	P15924	DSP	desmoplakin
723	Q96EV8	DTNBP1	Dystrobrevin Binding Protein 1
724	Q9NX74	DUS2	Dihydrouridine Synthase 2
725	P28562	DUSP1	dual specificity phosphatase 1
726	Q16828	DUSP6	dual specificity phosphatase 6
727	O14640	DVL1	dishevelled segment polarity protein 1
728	Q92997	DVL3	dishevelled segment polarity protein 3
729	Q8NCM8	DYNC2H1	Dynein Cytoplasmic 2 Heavy Chain 1
730	Q8TCX1	DYNC2LI1	Dynein Cytoplasmic 2 Light Intermediate Chain 1
731	Q01094	E2F1	E2F transcription factor 1
732	Q14209	E2F2	E2F Transcription Factor 2
733	O00716	E2F3	E2F transcription factor 3
734	Q16254	E2F4	E2F Transcription Factor 4
735	O00559	EBAG9	Estrogen Receptor Binding Site Associated Antigen 9
736	Q14213	EBI3	Epstein-Barr virus induced 3
737	Q99848	EBNA1BP2	EBNA1 binding protein 2
738	P42892	ECE1	Endothelin Converting Enzyme 1
739	Q16610	ECM1	Extracellular Matrix Protein 1
740	Q9H8V3	ECT2	Epithelial Cell Transforming 2
741	Q92838	EDA	Ectodysplasin A
742	P05305	EDN1	Endothelin 1
743	P14138	EDN3	Endothelin 3
744	P25101	EDNRA	endothelin receptor type A
745	P24530	EDNRB	Endothelin Receptor Type B
746	P68104	EEF1A1	eukaryotic translation elongation factor 1 alpha 1
747	Q05639	EEF1A2	Eukaryotic Translation Elongation Factor 1 Alpha 2
748	Q12805	EFEMP1	EGF containing fibulin extracellular matrix protein 1
749	O95967	EFEMP2	EGF Containing Fibulin Extracellular Matrix Protein 2
750	P20827	EFNA1	Ephrin A1
751	P01133	EGF	epidermal growth factor
752	P00533	EGFR	epidermal growth factor receptor
753	P18146	EGR1	early growth response 1
754	P11161	EGR2	Early Growth Response 2
755	Q8NDI1	EHBP1	EH Domain Binding Protein 1
756	Q9H9B1	EHMT1	Euchromatic Histone Lysine Methyltransferase 1
757	O14681	EI24	EI24 Autophagy Associated Transmembrane Protein
758	P19525	EIF2AK2	Eukaryotic Translation Initiation Factor 2 Alpha Kinase 2
759	Q9NZJ5	EIF2AK3	Eukaryotic Translation Initiation Factor 2 Alpha Kinase 3
760	Q9P2K8	EIF2AK4	Eukaryotic Translation Initiation Factor 2 Alpha Kinase 4
761	Q14152	EIF3A	eukaryotic translation initiation factor 3 subunit A
762	O15372	EIF3H	Eukaryotic Translation Initiation Factor 3 Subunit H
763	P06730	EIF4E	eukaryotic translation initiation factor 4E
764	Q13541	EIF4EBP1	eukaryotic translation initiation factor 4E binding protein 1
765	Q04637	EIF4G1	Eukaryotic Translation Initiation Factor 4 Gamma 1
766	Q9BQ52	ELAC2	ElaC Ribonuclease Z 2
767	P08246	ELANE	elastase, neutrophil expressed
768	Q15717	ELAVL1	ELAV Like RNA Binding Protein 1
769	Q12926	ELAVL2	ELAV like RNA binding protein 2
770	P26378	ELAVL4	ELAV Like RNA Binding Protein 4
771	P78545	ELF3	E74 Like ETS Transcription Factor 3
772	P19419	ELK1	ETS Transcription Factor ELK1
773	P15502	ELN	Elastin
774	Q15369	ELOC	Elongin C
775	O95163	ELP1	Elongator Complex Protein 1
776	Q9HC35	EML4	echinoderm microtubule associated protein like 4
777	Q7Z589	EMSY	EMSY Transcriptional Repressor, BRCA2 Interacting
778	Q8N8S7	ENAH	ENAH Actin Regulator
779	P17813	ENG	endoglin
780	P06733	ENO1	enolase 1
781	P09104	ENO2	enolase 2
782	P22413	ENPP1	Ectonucleotide Pyrophosphatase/Phosphodiesterase 1
783	Q13822	ENPP2	Ectonucleotide Pyrophosphatase/Phosphodiesterase 2
784	Q09472	EP300	E1A Binding Protein P300
785	Q99814	EPAS1	Endothelial PAS Domain Protein 1
786	Q9Y2J2	EPB41L3	erythrocyte membrane protein band 4.1 like 3
787	P16422	EPCAM	epithelial cell adhesion molecule
788	P29317	EPHA2	EPH receptor A2
789	P29320	EPHA3	EPH receptor A3
790	P54764	EPHA4	EPH Receptor A4
791	Q15375	EPHA7	EPH Receptor A7
792	P29323	EPHB2	EPH receptor B2
793	P54760	EPHB4	EPH receptor B4
794	O15197	EPHB6	EPH Receptor B6
795	P07099	EPHX1	epoxide hydrolase 1
796	P34913	EPHX2	Epoxide Hydrolase 2
797	P01588	EPO	Erythropoietin
798	P19235	EPOR	Erythropoietin Receptor
799	P11678	EPX	Eosinophil Peroxidase
800	Q9NZ08	ERAP1	Endoplasmic Reticulum Aminopeptidase 1
801	P04626	ERBB2	erb-b2 receptor tyrosine kinase 2
802	P21860	ERBB3	erb-b2 receptor tyrosine kinase 3
803	Q15303	ERBB4	erb-b2 receptor tyrosine kinase 4
804	P07992	ERCC1	ERCC excision repair 1, endonuclease non-catalytic subunit
805	P18074	ERCC2	ERCC excision repair 2, TFIIH core complex helicase subunit
806	P19447	ERCC3	ERCC Excision Repair 3, TFIIH Core Complex Helicase Subunit
807	Q92889	ERCC4	ERCC Excision Repair 4, Endonuclease Catalytic Subunit
808	P28715	ERCC5	ERCC excision repair 5, endonuclease
809	P0DP91	ERCC6	ERCC excision repair 6, chromatin remodeling factor
810	O14944	EREG	Epiregulin
811	P50548	ERF	ETS2 Repressor Factor
812	P11308	ERG	ETS Transcription Factor ERG
813	Q9Y282	ERGIC3	ERGIC and golgi 3
814	Q9UJM3	ERRFI1	ERBB receptor feedback inhibitor 1
815	Q9NQ30	ESM1	Endothelial Cell Specific Molecule 1
816	P03372	ESR1	estrogen receptor 1
817	Q92731	ESR2	estrogen receptor 2
818	P11474	ESRRA	Estrogen Related Receptor Alpha
819	P62508	ESRRG	Estrogen Related Receptor Gamma
820	Q9NY74	ETAA1	ETAA1, ATR kinase activator
821	P14921	ETS1	ETS Proto-Oncogene 1, Transcription Factor
822	P15036	ETS2	ETS proto-oncogene 2, transcription factor
823	P50549	ETV1	ETS Variant Transcription Factor 1
824	P43268	ETV4	ETS variant 4
825	P41161	ETV5	ETS variant 5
826	P41212	ETV6	ETS Variant Transcription Factor 6
827	P57679	EVC	EvC Ciliary Complex Subunit 1
828	Q86UK5	EVC2	EvC Ciliary Complex Subunit 2
829	Q01844	EWSR1	EWS RNA Binding Protein 1
830	Q9UQ84	EXO1	Exonuclease 1
831	Q16394	EXT1	Exostosin Glycosyltransferase 1
832	Q93063	EXT2	Exostosin Glycosyltransferase 2
833	Q99502	EYA1	EYA Transcriptional Coactivator And Phosphatase 1
834	Q15910	EZH2	enhancer of zeste 2 polycomb repressive complex 2 subunit
835	P15311	EZR	ezrin
836	P00742	F10	Coagulation Factor X
837	P00488	F13A1	Coagulation Factor XIII A Chain
838	P00734	F2	Coagulation Factor II, Thrombin
839	P25116	F2R	coagulation factor II thrombin receptor
840	P55085	F2RL1	F2R Like Trypsin Receptor 1
841	Q96RI0	F2RL3	F2R like thrombin or trypsin receptor 3
842	P13726	F3	coagulation factor III, tissue factor
843	P12259	F5	Coagulation Factor V
844	P08709	F7	Coagulation Factor VII
845	P00451	F8	Coagulation Factor VIII
846	P00740	F9	Coagulation Factor IX
847	P05413	FABP3	Fatty Acid Binding Protein 3
848	P15090	FABP4	Fatty Acid Binding Protein 4
849	Q13158	FADD	Fas Associated Via Death Domain
850	O60427	FADS1	fatty acid desaturase 1
851	O95864	FADS2	fatty acid desaturase 2
852	Q6SJ93	FAM111B	Family With Sequence Similarity 111 Member B
853	O94988	FAM13A	Family With Sequence Similarity 13 Member A
854	Q92567	FAM168A	family with sequence similarity 168 member A
855	Q92520	FAM3C	FAM3 Metabolism Regulating Signaling Molecule C
856	Q9Y2M0	FAN1	FANCD2 And FANCI Associated Nuclease 1
857	O15360	FANCA	FA Complementation Group A
858	Q8NB91	FANCB	FA Complementation Group B
859	Q00597	FANCC	FA Complementation Group C
860	Q9BXW9	FANCD2	FA Complementation Group D2
861	Q9HB96	FANCE	FA Complementation Group E
862	Q9NPI8	FANCF	FA Complementation Group F
863	O15287	FANCG	FA Complementation Group G
864	Q9NVI1	FANCI	FA Complementation Group I
865	Q9NW38	FANCL	FA Complementation Group L
866	Q8IYD8	FANCM	FA Complementation Group M
867	Q12884	FAP	Fibroblast Activation Protein Alpha
868	Q9NSD9	FARSB	Phenylalanyl-TRNA Synthetase Subunit Beta
869	P25445	FAS	Fas cell surface death receptor
870	P48023	FASLG	Fas ligand
871	P49327	FASN	fatty acid synthase
872	Q6V0I7	FAT4	FAT Atypical Cadherin 4
873	P23142	FBLN1	Fibulin 1
874	Q9UBX5	FBLN5	fibulin 5
875	P35555	FBN1	Fibrillin 1
876	P35556	FBN2	Fibrillin 2
877	P09467	FBP1	Fructose-Bisphosphatase 1
878	Q969H0	FBXW7	F-Box And WD Repeat Domain Containing 7
879	P12318	FCGR2A	Fc Fragment Of IgG Receptor IIa
880	P31994	FCGR2B	Fc Fragment Of IgG Receptor IIb
881	P08637	FCGR3A	Fc Fragment Of IgG Receptor IIIa
882	O75015	FCGR3B	Fc Fragment Of IgG Receptor IIIb
883	O75636	FCN3	Ficolin 3
884	P22830	FECH	Ferrochelatase
885	P39748	FEN1	flap structure-specific endonuclease 1
886	P07332	FES	FES Proto-Oncogene, Tyrosine Kinase
887	Q99581	FEV	FEV, ETS transcription factor
888	P02671	FGA	Fibrinogen Alpha Chain
889	P02675	FGB	Fibrinogen Beta Chain
890	P05230	FGF1	Fibroblast Growth Factor 1
891	O15520	FGF10	Fibroblast Growth Factor 10
892	O76093	FGF18	Fibroblast Growth Factor 18
893	O95750	FGF19	Fibroblast Growth Factor 19
894	P09038	FGF2	fibroblast growth factor 2
895	Q9GZV9	FGF23	Fibroblast Growth Factor 23
896	P11487	FGF3	Fibroblast Growth Factor 3
897	P08620	FGF4	Fibroblast Growth Factor 4
898	P21781	FGF7	Fibroblast Growth Factor 7
899	P55075	FGF8	Fibroblast Growth Factor 8
900	P31371	FGF9	Fibroblast Growth Factor 9
901	P11362	FGFR1	fibroblast growth factor receptor 1
902	O95684	FGFR1OP	FGFR1 oncogene partner
903	P21802	FGFR2	fibroblast growth factor receptor 2
904	P22607	FGFR3	fibroblast growth factor receptor 3
905	P22455	FGFR4	fibroblast growth factor receptor 4
906	P07954	FH	Fumarate Hydratase
907	P49789	FHIT	fragile histidine triad
908	Q13642	FHL1	Four And A Half LIM Domains 1
909	Q6UN15	FIP1L1	Factor Interacting With PAPOLA And CPSF1
910	Q13451	FKBP5	FKBP Prolyl Isomerase 5
911	Q9H9S5	FKRP	Fukutin Related Protein
912	Q8NFG4	FLCN	Folliculin
913	P20930	FLG	Filaggrin
914	Q01543	FLI1	Fli-1 Proto-Oncogene, ETS Transcription Factor
915	P21333	FLNA	Filamin A
916	O75369	FLNB	Filamin B
917	Q14315	FLNC	Filamin C
918	O75955	FLOT1	flotillin 1
919	P17948	FLT1	Fms Related Receptor Tyrosine Kinase 1
920	P36888	FLT3	Fms Related Receptor Tyrosine Kinase 3
921	P35916	FLT4	fms related tyrosine kinase 4
922	Q06787	FMR1	FMRP Translational Regulator 1
923	P02751	FN1	fibronectin 1
924	Q04609	FOLH1	folate hydrolase 1
925	P15328	FOLR1	folate receptor 1
926	P01100	FOS	Fos Proto-Oncogene, AP-1 Transcription Factor Subunit
927	P15407	FOSL1	FOS like 1, AP-1 transcription factor subunit
928	P55317	FOXA1	forkhead box A1
929	Q9Y261	FOXA2	forkhead box A2
930	Q12948	FOXC1	Forkhead Box C1
931	Q99958	FOXC2	Forkhead Box C2
932	O00358	FOXE1	Forkhead Box E1
933	Q12946	FOXF1	forkhead box F1
934	O75593	FOXH1	Forkhead Box H1
935	Q92949	FOXJ1	Forkhead Box J1
936	Q08050	FOXM1	forkhead box M1
937	Q12778	FOXO1	forkhead box O1
938	O43524	FOXO3	forkhead box O3
939	Q9H334	FOXP1	Forkhead Box P1
940	Q9BZS1	FOXP3	Forkhead Box P3
941	Q86XX4	FRAS1	Fraser Extracellular Matrix Complex Subunit 1
942	Q92837	FRAT1	FRAT1, WNT signaling pathway regulator
943	Q5SZK8	FREM2	FRAS1 Related Extracellular Matrix 2
944	Q5TBA9	FRY	FRY microtubule binding protein
945	Q16658	FSCN1	Fascin Actin-Bundling Protein 1
946	Q9BTV5	FSD1	fibronectin type III and SPRY domain containing 1
947	Q9BXM9	FSD1L	fibronectin type III and SPRY domain containing 1 like
948	P19883	FST	Follistatin
949	Q12841	FSTL1	follistatin like 1
950	P09958	FURIN	Furin, Paired Basic Amino Acid Cleaving Enzyme
951	P35637	FUS	FUS RNA binding protein
952	P19526	FUT1	fucosyltransferase 1 (H blood group)
953	P22083	FUT4	fucosyltransferase 4
954	Q9BT04	FUZ	Fuzzy Planar Cell Polarity Protein
955	P06241	FYN	FYN Proto-Oncogene, Src Family Tyrosine Kinase
956	Q9ULV1	FZD4	Frizzled Class Receptor 4
957	O60353	FZD6	Frizzled Class Receptor 6
958	O75084	FZD7	Frizzled Class Receptor 7
959	P35575	G6PC	Glucose-6-Phosphatase Catalytic Subunit
960	P11413	G6PD	Glucose-6-Phosphate Dehydrogenase
961	P10253	GAA	Glucosidase Alpha, Acid
962	Q13480	GAB1	GRB2 Associated Binding Protein 1
963	Q06546	GABPA	GA binding protein transcription factor subunit alpha
964	P24522	GADD45A	growth arrest and DNA damage inducible alpha
965	O75293	GADD45B	Growth Arrest And DNA Damage Inducible Beta
966	O95257	GADD45G	growth arrest and DNA damage inducible gamma
967	P22466	GAL	Galanin And GMAP Prepropeptide
968	P54803	GALC	Galactosylceramidase
969	P34059	GALNS	Galactosamine (N-Acetyl)-6-Sulfatase
970	Q8IXK2	GALNT12	Polypeptide N-Acetylgalactosaminyltransferase 12
971	Q14435	GALNT3	Polypeptide N-Acetylgalactosaminyltransferase 3
972	P04406	GAPDH	glyceraldehyde-3-phosphate dehydrogenase
973	O95995	GAS8	Growth Arrest Specific 8
974	P01350	GAST	gastrin
975	P15976	GATA1	GATA Binding Protein 1
976	P23769	GATA2	GATA Binding Protein 2
977	P23771	GATA3	GATA Binding Protein 3
978	P43694	GATA4	GATA Binding Protein 4
979	Q9BWX5	GATA5	GATA Binding Protein 5
980	Q92908	GATA6	GATA Binding Protein 6
981	P04062	GBA	Glucosylceramidase Beta
982	P02774	GC	GC Vitamin D Binding Protein
983	P48506	GCLC	glutamate-cysteine ligase catalytic subunit
984	Q9NZC3	GDE1	glycerophosphodiester phosphodiesterase 1
985	P27539	GDF1	Growth Differentiation Factor 1
986	P55107	GDF10	growth differentiation factor 10
987	Q99988	GDF15	growth differentiation factor 15
988	Q9UK05	GDF2	Growth Differentiation Factor 2
989	P39905	GDNF	glial cell derived neurotrophic factor
990	P14136	GFAP	Glial Fibrillary Acidic Protein
991	Q99684	GFI1	Growth Factor Independent 1 Transcriptional Repressor
992	O75223	GGCT	gamma-glutamylcyclotransferase
993	O95749	GGPS1	Geranylgeranyl Diphosphate Synthase 1
994	P19440	GGT1	Gamma-Glutamyltransferase 1
995	P01241	GH1	Growth Hormone 1
996	P10912	GHR	Growth Hormone Receptor
997	P01286	GHRH	growth hormone releasing hormone
998	Q9UBU3	GHRL	Ghrelin And Obestatin Prepropeptide
999	P17302	GJA1	gap junction protein alpha 1
1000	P36382	GJA5	Gap Junction Protein Alpha 5
1001	P29033	GJB2	Gap Junction Protein Beta 2
1002	O95377	GJB5	Gap Junction Protein Beta 5
1003	P06280	GLA	Galactosidase Alpha
1004	P16278	GLB1	galactosidase beta 1
1005	Q53GS7	GLE1	GLE1 RNA Export Mediator
1006	P08151	GLI1	GLI family zinc finger 1
1007	P10070	GLI2	GLI Family Zinc Finger 2
1008	P10071	GLI3	GLI Family Zinc Finger 3
1009	P48060	GLIPR1	GLI pathogenesis related 1
1010	O94925	GLS	Glutaminase
1011	O75496	GMNN	Geminin DNA Replication Inhibitor
1012	P29992	GNA11	G Protein Subunit Alpha 11
1013	P50148	GNAQ	G Protein Subunit Alpha Q
1014	P84996	GNAS	GNAS Complex Locus
1015	P62873	GNB1	G Protein Subunit Beta 1
1016	P01148	GNRH1	Gonadotropin Releasing Hormone 1
1017	P30968	GNRHR	Gonadotropin Releasing Hormone Receptor
1018	Q9BQQ3	GORASP1	golgi reassembly stacking protein 1
1019	P07359	GP1BA	Glycoprotein Ib Platelet Subunit Alpha
1020	P51654	GPC3	Glypican 3
1021	O75487	GPC4	Glypican 4
1022	P78333	GPC5	glypican 5
1023	Q9Y625	GPC6	Glypican 6
1024	Q99527	GPER1	G Protein-Coupled Estrogen Receptor 1
1025	Q14956	GPNMB	Glycoprotein Nmb
1026	Q15743	GPR68	G Protein-Coupled Receptor 68
1027	Q8NFJ5	GPRC5A	G protein-coupled receptor class C group 5 member A
1028	P81274	GPSM2	G Protein Signaling Modulator 2
1029	P24298	GPT	Glutamic--Pyruvic Transaminase
1030	P07203	GPX1	glutathione peroxidase 1
1031	P18283	GPX2	Glutathione Peroxidase 2
1032	P22352	GPX3	Glutathione Peroxidase 3
1033	P62993	GRB2	Growth Factor Receptor Bound Protein 2
1034	Q14451	GRB7	Growth Factor Receptor Bound Protein 7
1035	Q4ZG55	GREB1	Growth Regulating Estrogen Receptor Binding 1
1036	O60565	GREM1	Gremlin 1, DAN Family BMP Antagonist
1037	Q6ISB3	GRHL2	Grainyhead Like Transcription Factor 2
1038	P28799	GRN	Granulin Precursor
1039	P07492	GRP	gastrin releasing peptide
1040	P30550	GRPR	gastrin releasing peptide receptor
1041	P49841	GSK3B	glycogen synthase kinase 3 beta
1042	P06396	GSN	gelsolin
1043	P00390	GSR	Glutathione-Disulfide Reductase
1044	Q9Y2Q3	GSTK1	glutathione S-transferase kappa 1
1045	P09488	GSTM1	glutathione S-transferase mu 1
1046	P28161	GSTM2	glutathione S-transferase mu 2
1047	P21266	GSTM3	glutathione S-transferase mu 3
1048	P09211	GSTP1	glutathione S-transferase pi 1
1049	P30711	GSTT1	glutathione S-transferase theta 1
1050	Q6ZYL4	GTF2H5	General Transcription Factor IIH Subunit 5
1051	Q9UHL9	GTF2IRD1	GTF2I repeat domain containing 1
1052	O75343	GUCY1B2	Guanylate Cyclase 1 Soluble Subunit Beta 2 (Pseudogene)
1053	P25092	GUCY2C	Guanylate Cyclase 2C
1054	P08236	GUSB	Glucuronidase Beta
1055	P10144	GZMB	Granzyme B
1056	P16104	H2AFX	H2A histone family member X
1057	P68431	H3C1	H3 Clustered Histone 1
1058	Q14520	HABP2	Hyaluronan Binding Protein 2
1059	P40939	HADHA	Hydroxyacyl-CoA Dehydrogenase Trifunctional Multienzyme Complex Subunit Alpha
1060	P81172	HAMP	Hepcidin Antimicrobial Peptide
1061	Q8TDQ0	HAVCR2	Hepatitis A Virus Cellular Receptor 2
1062	P68871	HBB	Hemoglobin Subunit Beta
1063	P02100	HBE1	hemoglobin subunit epsilon 1
1064	Q99075	HBEGF	Heparin Binding EGF Like Growth Factor
1065	P69892	HBG2	Hemoglobin Subunit Gamma 2
1066	Q13547	HDAC1	histone deacetylase 1
1067	Q92769	HDAC2	histone deacetylase 2
1068	P56524	HDAC4	Histone Deacetylase 4
1069	Q9UQL6	HDAC5	Histone Deacetylase 5
1070	Q9UBN7	HDAC6	Histone Deacetylase 6
1071	Q9UKV0	HDAC9	histone deacetylase 9
1072	P51858	HDGF	Heparin Binding Growth Factor
1073	Q9NRZ9	HELLS	Helicase, Lymphoid Specific
1074	O95714	HERC2	HECT And RLD Domain Containing E3 Ubiquitin Protein Ligase 2
1075	Q14469	HES1	hes family bHLH transcription factor 1
1076	Q9BYE0	HES7	Hes Family BHLH Transcription Factor 7
1077	Q30201	HFE	Homeostatic Iron Regulator
1078	P14210	HGF	hepatocyte growth factor
1079	Q96QV1	HHIP	Hedgehog Interacting Protein
1080	Q14526	HIC1	HIC ZBTB Transcriptional Repressor 1
1081	Q16665	HIF1A	hypoxia inducible factor 1 subunit alpha
1082	Q9H2X6	HIPK2	Homeodomain Interacting Protein Kinase 2
1083	Q8NCD3	HJURP	Holliday Junction Recognition Protein
1084	Q6ZVN8	HJV	Hemojuvelin BMP Co-Receptor
1085	P19367	HK1	hexokinase 1
1086	P52789	HK2	hexokinase 2
1087	Q14527	HLTF	Helicase Like Transcription Factor
1088	P08397	HMBS	Hydroxymethylbilane Synthase
1089	P17096	HMGA1	high mobility group AT-hook 1
1090	P52926	HMGA2	high mobility group AT-hook 2
1091	P09429	HMGB1	high mobility group box 1
1092	P04035	HMGCR	3-hydroxy-3-methylglutaryl-CoA reductase
1093	O75330	HMMR	Hyaluronan Mediated Motility Receptor
1094	P09601	HMOX1	heme oxygenase 1
1095	P20823	HNF1A	HNF1 Homeobox A
1096	P35680	HNF1B	HNF1 homeobox B
1097	P41235	HNF4A	Hepatocyte Nuclear Factor 4 Alpha
1098	P50135	HNMT	Histamine N-Methyltransferase
1099	P09651	HNRNPA1	Heterogeneous Nuclear Ribonucleoprotein A1
1100	P22626	HNRNPA2B1	heterogeneous nuclear ribonucleoprotein A2/B1
1101	P07910	HNRNPC	heterogeneous nuclear ribonucleoprotein C (C1/C2)
1102	O14979	HNRNPDL	heterogeneous nuclear ribonucleoprotein D like
1103	P61978	HNRNPK	Heterogeneous Nuclear Ribonucleoprotein K
1104	Q9BPY8	HOPX	HOP homeobox
1105	Q8N7B1	HORMAD2	HORMA domain containing 2
1106	P20719	HOXA5	homeobox A5
1107	P31269	HOXA9	homeobox A9
1108	Q92826	HOXB13	Homeobox B13
1109	P17482	HOXB9	Homeobox B9
1110	P35453	HOXD13	Homeobox D13
1111	P31249	HOXD3	homeobox D3
1112	P00738	HP	Haptoglobin
1113	P15428	HPGD	15-hydroxyprostaglandin dehydrogenase
1114	O60760	HPGDS	hematopoietic prostaglandin D synthase
1115	P05981	HPN	Hepsin
1116	P00492	HPRT1	hypoxanthine phosphoribosyltransferase 1
1117	Q92902	HPS1	HPS1 Biogenesis Of Lysosomal Organelles Complex 3 Subunit 1
1118	Q969F9	HPS3	HPS3 Biogenesis Of Lysosomal Organelles Complex 2 Subunit 1
1119	Q9NQG7	HPS4	HPS4 Biogenesis Of Lysosomal Organelles Complex 3 Subunit 2
1120	Q9UPZ3	HPS5	HPS5 Biogenesis Of Lysosomal Organelles Complex 2 Subunit 2
1121	Q86YV9	HPS6	HPS6 Biogenesis Of Lysosomal Organelles Complex 2 Subunit 3
1122	Q9Y251	HPSE	heparanase
1123	P01112	HRAS	HRas proto-oncogene, GTPase
1124	P35367	HRH1	Histamine Receptor H1
1125	P25021	HRH2	Histamine Receptor H2
1126	P28845	HSD11B1	Hydroxysteroid 11-Beta Dehydrogenase 1
1127	P80365	HSD11B2	Hydroxysteroid 11-Beta Dehydrogenase 2
1128	P14061	HSD17B1	Hydroxysteroid 17-Beta Dehydrogenase 1
1129	P37058	HSD17B3	Hydroxysteroid 17-Beta Dehydrogenase 3
1130	O14756	HSD17B6	hydroxysteroid 17-beta dehydrogenase 6
1131	P26439	HSD3B2	Hydroxy-Delta-5-Steroid Dehydrogenase, 3 Beta- And Steroid Delta-Isomerase 2
1132	P07900	HSP90AA1	heat shock protein 90 alpha family class A member 1
1133	P08238	HSP90AB1	heat shock protein 90 alpha family class B member 1
1134	P14625	HSP90B1	Heat Shock Protein 90 Beta Family Member 1
1135	P0DMV8	HSPA1A	Heat Shock Protein Family A (Hsp70) Member 1A
1136	P0DMV9	HSPA1B	heat shock protein family A (Hsp70) member 1B
1137	P54652	HSPA2	heat shock protein family A (Hsp70) member 2
1138	P34932	HSPA4	heat shock protein family A (Hsp70) member 4
1139	P11021	HSPA5	heat shock protein family A (Hsp70) member 5
1140	P11142	HSPA8	Heat Shock Protein Family A (Hsp70) Member 8
1141	P04792	HSPB1	heat shock protein family B (small) member 1
1142	Q16082	HSPB2	heat shock protein family B (small) member 2
1143	Q12988	HSPB3	heat shock protein family B (small) member 3
1144	Q9UJY1	HSPB8	Heat Shock Protein Family B (Small) Member 8
1145	P10809	HSPD1	Heat Shock Protein Family D (Hsp60) Member 1
1146	P98160	HSPG2	Heparan Sulfate Proteoglycan 2
1147	Q9BUP3	HTATIP2	HIV-1 Tat Interactive Protein 2
1148	P28223	HTR2A	5-Hydroxytryptamine Receptor 2A
1149	P46098	HTR3A	5-Hydroxytryptamine Receptor 3A
1150	Q92743	HTRA1	HtrA Serine Peptidase 1
1151	P83110	HTRA3	HtrA serine peptidase 3
1152	Q12794	HYAL1	Hyaluronidase 1
1153	Q12891	HYAL2	hyaluronoglucosaminidase 2
1154	Q4G0P3	HYDIN	HYDIN Axonemal Central Pair Apparatus Protein
1155	A2RU49	HYKK	hydroxylysine kinase
1156	P21815	IBSP	integrin binding sialoprotein
1157	P05362	ICAM1	intercellular adhesion molecule 1
1158	Q9UPZ9	ICK	intestinal cell kinase
1159	Q9Y6W8	ICOS	Inducible T Cell Costimulator
1160	O75144	ICOSLG	Inducible T Cell Costimulator Ligand
1161	P41134	ID1	inhibitor of DNA binding 1, HLH protein
1162	Q02363	ID2	Inhibitor Of DNA Binding 2
1163	P47928	ID4	Inhibitor Of DNA Binding 4, HLH Protein
1164	O75874	IDH1	Isocitrate Dehydrogenase (NADP(+)) 1
1165	P48735	IDH2	Isocitrate Dehydrogenase (NADP(+)) 2
1166	P14902	IDO1	indoleamine 2,3-dioxygenase 1
1167	P35475	IDUA	Alpha-L-Iduronidase
1168	Q16666	IFI16	Interferon Gamma Inducible Protein 16
1169	P40305	IFI27	Interferon Alpha Inducible Protein 27
1170	Q9BYX4	IFIH1	Interferon Induced With Helicase C Domain 1
1171	P01563	IFNA2	Interferon Alpha 2
1172	P01574	IFNB1	interferon beta 1
1173	P01579	IFNG	interferon gamma
1174	P15260	IFNGR1	Interferon Gamma Receptor 1
1175	P38484	IFNGR2	Interferon Gamma Receptor 2
1176	O00458	IFRD1	Interferon Related Developmental Regulator 1
1177	Q9HBG6	IFT122	Intraflagellar Transport 122
1178	Q96RY7	IFT140	Intraflagellar Transport 140
1179	Q9UG01	IFT172	Intraflagellar Transport 172
1180	Q96FT9	IFT43	Intraflagellar Transport 43
1181	Q9Y366	IFT52	Intraflagellar Transport 52
1182	Q9P2H3	IFT80	Intraflagellar Transport 80
1183	Q13099	IFT88	Intraflagellar Transport 88
1184	P05019	IGF1	insulin like growth factor 1
1185	P08069	IGF1R	insulin like growth factor 1 receptor
1186	P01344	IGF2	insulin like growth factor 2
1187	Q6U949	IGF2-AS	IGF2 Antisense RNA
1188	O00425	IGF2BP3	Insulin Like Growth Factor 2 MRNA Binding Protein 3
1189	P11717	IGF2R	Insulin Like Growth Factor 2 Receptor
1190	P08833	IGFBP1	Insulin Like Growth Factor Binding Protein 1
1191	P18065	IGFBP2	insulin like growth factor binding protein 2
1192	P17936	IGFBP3	insulin like growth factor binding protein 3
1193	P22692	IGFBP4	insulin like growth factor binding protein 4
1194	P24593	IGFBP5	Insulin Like Growth Factor Binding Protein 5
1195	Q16270	IGFBP7	insulin like growth factor binding protein 7
1196	P01854	IGHE	Immunoglobulin Heavy Constant Epsilon
1197	P01871	IGHM	Immunoglobulin Heavy Constant Mu
1198	P38935	IGHMBP2	Immunoglobulin Mu DNA Binding Protein 2
1199	P15814	IGLL1	Immunoglobulin Lambda Like Polypeptide 1
1200	Q14623	IHH	Indian Hedgehog Signaling Molecule
1201	O14920	IKBKB	inhibitor of nuclear factor kappa B kinase subunit beta
1202	Q14164	IKBKE	Inhibitor Of Nuclear Factor Kappa B Kinase Subunit Epsilon
1203	Q9Y6K9	IKBKG	Inhibitor Of Nuclear Factor Kappa B Kinase Regulatory Subunit Gamma
1204	Q13422	IKZF1	IKAROS Family Zinc Finger 1
1205	P22301	IL10	interleukin 10
1206	P20809	IL11	Interleukin 11
1207	P29459	IL12A	interleukin 12A
1208	P29460	IL12B	Interleukin 12B
1209	P42701	IL12RB1	Interleukin 12 Receptor Subunit Beta 1
1210	P35225	IL13	interleukin 13
1211	P78552	IL13RA1	Interleukin 13 Receptor Subunit Alpha 1
1212	Q14627	IL13RA2	Interleukin 13 Receptor Subunit Alpha 2
1213	P40933	IL15	interleukin 15
1214	Q14005	IL16	Interleukin 16
1215	Q16552	IL17A	interleukin 17A
1216	Q9UHF5	IL17B	interleukin 17B
1217	Q8TAD2	IL17D	interleukin 17D
1218	Q96PD4	IL17F	interleukin 17F
1219	Q96F46	IL17RA	Interleukin 17 Receptor A
1220	Q14116	IL18	interleukin 18
1221	Q13478	IL18R1	interleukin 18 receptor 1
1222	P01583	IL1A	interleukin 1 alpha
1223	P01584	IL1B	interleukin 1 beta
1224	P14778	IL1R1	Interleukin 1 Receptor Type 1
1225	Q9NP60	IL1RAPL2	Interleukin 1 Receptor Accessory Protein Like 2
1226	Q01638	IL1RL1	Interleukin 1 Receptor Like 1
1227	P18510	IL1RN	interleukin 1 receptor antagonist
1228	P60568	IL2	interleukin 2
1229	Q9GZX6	IL22	Interleukin 22
1230	Q9NPF7	IL23A	Interleukin 23 Subunit Alpha
1231	Q5VWK5	IL23R	Interleukin 23 Receptor
1232	Q13007	IL24	interleukin 24
1233	P01589	IL2RA	interleukin 2 receptor subunit alpha
1234	P14784	IL2RB	Interleukin 2 Receptor Subunit Beta
1235	P31785	IL2RG	Interleukin 2 Receptor Subunit Gamma
1236	P08700	IL3	Interleukin 3
1237	P24001	IL32	interleukin 32
1238	O95760	IL33	Interleukin 33
1239	P05112	IL4	Interleukin 4
1240	P24394	IL4R	Interleukin 4 Receptor
1241	P05113	IL5	Interleukin 5
1242	P05231	IL6	interleukin 6
1243	P08887	IL6R	interleukin 6 receptor
1244	P40189	IL6ST	Interleukin 6 Signal Transducer
1245	P13232	IL7	interleukin 7
1246	P16871	IL7R	interleukin 7 receptor
1247	P15248	IL9	Interleukin 9
1248	Q13418	ILK	Integrin Linked Kinase
1249	Q9UK53	ING1	Inhibitor Of Growth Family Member 1
1250	Q9NXR8	ING3	Inhibitor Of Growth Family Member 3
1251	Q9UNL4	ING4	inhibitor of growth family member 4
1252	P05111	INHA	Inhibin Subunit Alpha
1253	P08476	INHBA	Inhibin Subunit Beta A
1254	Q9NRR6	INPP5E	Inositol Polyphosphate-5-Phosphatase E
1255	O15357	INPPL1	Inositol Polyphosphate Phosphatase Like 1
1256	P01308	INS	Insulin
1257	Q01101	INSM1	INSM transcriptional repressor 1
1258	P06213	INSR	insulin receptor
1259	Q9UL03	INTS6	Integrator Complex Subunit 6
1260	Q9Y283	INVS	Inversin
1261	P46940	IQGAP1	IQ Motif Containing GTPase Activating Protein 1
1262	P51617	IRAK1	Interleukin 1 Receptor Associated Kinase 1
1263	P48200	IREB2	iron responsive element binding protein 2
1264	P10914	IRF1	Interferon Regulatory Factor 1
1265	Q7Z5L9	IRF2BP2	Interferon Regulatory Factor 2 Binding Protein 2
1266	Q14653	IRF3	Interferon Regulatory Factor 3
1267	Q15306	IRF4	Interferon Regulatory Factor 4
1268	Q13568	IRF5	Interferon Regulatory Factor 5
1269	Q92985	IRF7	Interferon Regulatory Factor 7
1270	P35568	IRS1	insulin receptor substrate 1
1271	Q9Y4H2	IRS2	insulin receptor substrate 2
1272	P05161	ISG15	ISG15 Ubiquitin Like Modifier
1273	Q96AZ6	ISG20	interferon stimulated exonuclease gene 20
1274	P53990	IST1	IST1 Factor Associated With ESCRT-III
1275	P17301	ITGA2	integrin subunit alpha 2
1276	P08514	ITGA2B	Integrin Subunit Alpha 2b
1277	P26006	ITGA3	Integrin Subunit Alpha 3
1278	P13612	ITGA4	Integrin Subunit Alpha 4
1279	P08648	ITGA5	integrin subunit alpha 5
1280	P23229	ITGA6	Integrin Subunit Alpha 6
1281	Q13797	ITGA9	Integrin Subunit Alpha 9
1282	P20701	ITGAL	Integrin Subunit Alpha L
1283	P11215	ITGAM	integrin subunit alpha M
1284	P06756	ITGAV	integrin subunit alpha V
1285	P20702	ITGAX	integrin subunit alpha X
1286	P05556	ITGB1	integrin subunit beta 1
1287	P05107	ITGB2	Integrin Subunit Beta 2
1288	P05106	ITGB3	integrin subunit beta 3
1289	P16144	ITGB4	Integrin Subunit Beta 4
1290	Q08881	ITK	IL2 inducible T cell kinase
1291	P78504	JAG1	jagged 1
1292	P23458	JAK1	Janus Kinase 1
1293	O60674	JAK2	Janus kinase 2
1294	P52333	JAK3	Janus Kinase 3
1295	P05412	JUN	Jun proto-oncogene, AP-1 transcription factor subunit
1296	P14923	JUP	Junction Plakoglobin
1297	Q92831	KAT2B	Lysine Acetyltransferase 2B
1298	Q92993	KAT5	lysine acetyltransferase 5
1299	Q8WYB5	KAT6B	Lysine Acetyltransferase 6B
1300	O75449	KATNA1	katanin catalytic subunit A1
1301	O95259	KCNH1	potassium voltage-gated channel subfamily H member 1
1302	Q12809	KCNH2	Potassium Voltage-Gated Channel Subfamily H Member 2
1303	P48544	KCNJ5	Potassium Inwardly Rectifying Channel Subfamily J Member 5
1304	O14649	KCNK3	Potassium Two Pore Domain Channel Subfamily K Member 3
1305	P51787	KCNQ1	Potassium Voltage-Gated Channel Subfamily Q Member 1
1306	O60341	KDM1A	Lysine Demethylase 1A
1307	Q9Y2K7	KDM2A	lysine demethylase 2A
1308	Q9H3R0	KDM4C	Lysine Demethylase 4C
1309	Q9UGL1	KDM5B	lysine demethylase 5B
1310	O15550	KDM6A	Lysine Demethylase 6A
1311	P35968	KDR	kinase insert domain receptor
1312	Q14145	KEAP1	kelch like ECH associated protein 1
1313	Q9BVV6	KIAA0586	KIAA0586
1314	Q9HCM3	KIAA1549	KIAA1549
1315	Q9NS87	KIF15	Kinesin Family Member 15
1316	O60333	KIF1B	Kinesin Family Member 1B
1317	Q14807	KIF22	kinesin family member 22
1318	O95239	KIF4A	kinesin family member 4A
1319	P33176	KIF5B	kinesin family member 5B
1320	Q2M1P5	KIF7	Kinesin Family Member 7
1321	P43629	KIR3DL1	Killer Cell Immunoglobulin Like Receptor, Three Ig Domains And Long Cytoplasmic Tail 1
1322	Q15726	KISS1	KiSS-1 Metastasis Suppressor
1323	P10721	KIT	KIT Proto-Oncogene, Receptor Tyrosine Kinase
1324	P21583	KITLG	KIT Ligand
1325	Q9UEF7	KL	klotho
1326	Q5JT82	KLF17	Kruppel like factor 17
1327	O43474	KLF4	Kruppel like factor 4
1328	Q13887	KLF5	Kruppel like factor 5
1329	Q99612	KLF6	Kruppel like factor 6
1330	O43240	KLK10	Kallikrein Related Peptidase 10
1331	Q9UBX7	KLK11	Kallikrein Related Peptidase 11
1332	P20151	KLK2	Kallikrein Related Peptidase 2
1333	P07288	KLK3	Kallikrein Related Peptidase 3
1334	Q9Y5K2	KLK4	Kallikrein Related Peptidase 4
1335	Q92876	KLK6	Kallikrein Related Peptidase 6
1336	O60259	KLK8	kallikrein related peptidase 8
1337	B2CW77	KLLN	Killin, P53 Regulated DNA Replication Inhibitor
1338	P26718	KLRK1	Killer Cell Lectin Like Receptor K1
1339	Q03164	KMT2A	Lysine Methyltransferase 2A
1340	O14686	KMT2D	Lysine Methyltransferase 2D
1341	P01042	KNG1	Kininogen 1
1342	P52292	KPNA2	karyopherin subunit alpha 2
1343	P01116	KRAS	KRAS proto-oncogene, GTPase
1344	P04264	KRT1	Keratin 1
1345	P13645	KRT10	Keratin 10
1346	P13646	KRT13	Keratin 13
1347	P02533	KRT14	Keratin 14
1348	P08779	KRT16	Keratin 16
1349	Q04695	KRT17	Keratin 17
1350	P05783	KRT18	Keratin 18
1351	P08727	KRT19	keratin 19
1352	P35900	KRT20	Keratin 20
1353	P13647	KRT5	Keratin 5
1354	P08729	KRT7	keratin 7
1355	P05787	KRT8	keratin 8
1356	P32004	L1CAM	L1 Cell Adhesion Molecule
1357	P83111	LACTB	Lactamase Beta
1358	P24043	LAMA2	Laminin Subunit Alpha 2
1359	Q16787	LAMA3	Laminin Subunit Alpha 3
1360	Q16363	LAMA4	Laminin Subunit Alpha 4
1361	O15230	LAMA5	Laminin Subunit Alpha 5
1362	P07942	LAMB1	Laminin Subunit Beta 1
1363	Q13751	LAMB3	Laminin Subunit Beta 3
1364	P11047	LAMC1	Laminin Subunit Gamma 1
1365	Q13753	LAMC2	laminin subunit gamma 2
1366	P11279	LAMP1	Lysosomal Associated Membrane Protein 1
1367	P13473	LAMP2	Lysosomal Associated Membrane Protein 2
1368	Q86VI4	LAPTM4B	lysosomal protein transmembrane 4 beta
1369	Q14847	LASP1	LIM And SH3 Protein 1
1370	O43561	LAT	Linker For Activation Of T Cells
1371	O95835	LATS1	Large Tumor Suppressor Kinase 1
1372	Q9NRM7	LATS2	large tumor suppressor kinase 2
1373	P18428	LBP	Lipopolysaccharide Binding Protein
1374	Q14739	LBR	Lamin B Receptor
1375	P52954	LBX1	ladybird homeobox 1
1376	P04180	LCAT	Lecithin-Cholesterol Acyltransferase
1377	P06239	LCK	LCK Proto-Oncogene, Src Family Tyrosine Kinase
1378	P80188	LCN2	lipocalin 2
1379	P00338	LDHA	Lactate Dehydrogenase A
1380	P01130	LDLR	low density lipoprotein receptor
1381	Q9UJU2	LEF1	Lymphoid Enhancer Binding Factor 1
1382	P41159	LEP	leptin
1383	P48357	LEPR	leptin receptor
1384	P09382	LGALS1	galectin 1
1385	P17931	LGALS3	galectin 3
1386	Q08380	LGALS3BP	Galectin 3 Binding Protein
1387	P22888	LHCGR	Luteinizing Hormone/Choriogonadotropin Receptor
1388	P15018	LIF	LIF Interleukin 6 Family Cytokine
1389	P42702	LIFR	LIF Receptor Subunit Alpha
1390	P18858	LIG1	DNA ligase 1
1391	P49916	LIG3	DNA Ligase 3
1392	P49917	LIG4	DNA ligase 4
1393	Q8NHL6	LILRB1	leukocyte immunoglobulin like receptor B1
1394	Q9UGP4	LIMD1	LIM domains containing 1
1395	P53667	LIMK1	LIM Domain Kinase 1
1396	Q9H9Z2	LIN28A	lin-28 homolog A
1397	Q6ZN17	LIN28B	lin-28 homolog B
1398	P38571	LIPA	Lipase A, Lysosomal Acid Type
1399	P11150	LIPC	Lipase C, Hepatic Type
1400	P02545	LMNA	lamin A/C
1401	P28300	LOX	lysyl oxidase
1402	Q08397	LOXL1	Lysyl Oxidase Like 1
1403	Q9Y4K0	LOXL2	Lysyl Oxidase Like 2
1404	P08519	LPA	lipoprotein(a)
1405	Q92633	LPAR1	Lysophosphatidic Acid Receptor 1
1406	Q8NF37	LPCAT1	Lysophosphatidylcholine Acyltransferase 1
1407	P06858	LPL	Lipoprotein Lipase
1408	Q93052	LPP	LIM Domain Containing Preferred Translocation Partner In Lipoma
1409	O60711	LPXN	Leupaxin
1410	P50851	LRBA	LPS Responsive Beige-Like Anchor Protein
1411	Q9ULH4	LRFN2	leucine rich repeat and fibronectin type III domain containing 2
1412	Q07954	LRP1	LDL receptor related protein 1
1413	Q9NZR2	LRP1B	LDL Receptor Related Protein 1B
1414	P98164	LRP2	LDL Receptor Related Protein 2
1415	O75197	LRP5	LDL Receptor Related Protein 5
1416	O75581	LRP6	LDL Receptor Related Protein 6
1417	Q8IYG6	LRRC56	Leucine Rich Repeat Containing 56
1418	O15116	LSM1	LSM1 Homolog, MRNA Degradation Associated
1419	P33241	LSP1	Lymphocyte Specific Protein 1
1420	P01374	LTA	lymphotoxin alpha
1421	P09960	LTA4H	Leukotriene A4 Hydrolase
1422	Q14767	LTBP2	Latent Transforming Growth Factor Beta Binding Protein 2
1423	Q9NS15	LTBP3	Latent Transforming Growth Factor Beta Binding Protein 3
1424	Q8N2S1	LTBP4	Latent Transforming Growth Factor Beta Binding Protein 4
1425	P02788	LTF	Lactotransferrin
1426	P51884	LUM	lumican
1427	Q17RY6	LY6K	Lymphocyte Antigen 6 Family Member K
1428	P07948	LYN	LYN Proto-Oncogene, Src Family Tyrosine Kinase
1429	Q99698	LYST	Lysosomal Trafficking Regulator
1430	Q9Y5Y7	LYVE1	Lymphatic Vessel Endothelial Hyaluronan Receptor 1
1431	Q8N653	LZTR1	Leucine Zipper Like Transcription Regulator 1
1432	Q9Y250	LZTS1	leucine zipper tumor suppressor 1
1433	Q6ZN28	MACC1	MET Transcriptional Regulator MACC1
1434	Q9UPN3	MACF1	Microtubule Actin Crosslinking Factor 1
1435	Q9Y6D9	MAD1L1	mitotic arrest deficient 1 like 1
1436	Q13257	MAD2L1	mitotic arrest deficient 2 like 1
1437	P43355	MAGEA1	MAGE Family Member A1
1438	P43356	MAGEA2	MAGE family member A2
1439	P43357	MAGEA3	MAGE Family Member A3
1440	P43358	MAGEA4	MAGE Family Member A4
1441	Q9UBF1	MAGEC2	MAGE Family Member C2
1442	Q9UNF1	MAGED2	MAGE Family Member D2
1443	P20794	MAK	Male Germ Cell Associated Kinase
1444	Q9BXY0	MAK16	MAK16 homolog
1445	Q9UDY8	MALT1	MALT1 Paracaspase
1446	P21397	MAOA	Monoamine Oxidase A
1447	Q02750	MAP2K1	mitogen-activated protein kinase kinase 1
1448	P36507	MAP2K2	Mitogen-Activated Protein Kinase Kinase 2
1449	P45985	MAP2K4	mitogen-activated protein kinase kinase 4
1450	Q13163	MAP2K5	Mitogen-Activated Protein Kinase Kinase 5
1451	O14733	MAP2K7	mitogen-activated protein kinase kinase 7
1452	Q13233	MAP3K1	Mitogen-Activated Protein Kinase Kinase Kinase 1
1453	Q9NYL2	MAP3K20	mitogen-activated protein kinase kinase kinase 20
1454	O43318	MAP3K7	Mitogen-Activated Protein Kinase Kinase Kinase 7
1455	P41279	MAP3K8	mitogen-activated protein kinase kinase kinase 8
1456	P28482	MAPK1	mitogen-activated protein kinase 1
1457	P53779	MAPK10	Mitogen-Activated Protein Kinase 10
1458	P53778	MAPK12	mitogen-activated protein kinase 12
1459	Q16539	MAPK14	mitogen-activated protein kinase 14
1460	P27361	MAPK3	mitogen-activated protein kinase 3
1461	Q16659	MAPK6	mitogen-activated protein kinase 6
1462	Q13164	MAPK7	Mitogen-Activated Protein Kinase 7
1463	P45983	MAPK8	mitogen-activated protein kinase 8
1464	P45984	MAPK9	Mitogen-Activated Protein Kinase 9
1465	P10636	MAPT	Microtubule Associated Protein Tau
1466	P29966	MARCKS	myristoylated alanine rich protein kinase C substrate
1467	P49006	MARCKSL1	MARCKS like 1
1468	Q7KZI7	MARK2	microtubule affinity regulating kinase 2
1469	P43243	MATR3	Matrin 3
1470	P61244	MAX	MYC Associated Factor X
1471	P02144	MB	Myoglobin
1472	Q9UBB5	MBD2	methyl-CpG binding domain protein 2
1473	O95983	MBD3	methyl-CpG binding domain protein 3
1474	P11226	MBL2	mannose binding lectin 2
1475	P02686	MBP	Myelin Basic Protein
1476	O43462	MBTPS2	Membrane Bound Transcription Factor Peptidase, Site 2
1477	Q01726	MC1R	Melanocortin 1 Receptor
1478	P43121	MCAM	Melanoma Cell Adhesion Molecule
1479	Q8IVS2	MCAT	malonyl-CoA-acyl carrier protein transacylase
1480	P23508	MCC	MCC, WNT signaling pathway regulator
1481	D6RGH6	MCIDAS	Multiciliate Differentiation And DNA Synthesis Associated Cell Cycle Protein
1482	Q07820	MCL1	MCL1, BCL2 family apoptosis regulator
1483	P49736	MCM2	Minichromosome Maintenance Complex Component 2
1484	P33991	MCM4	Minichromosome Maintenance Complex Component 4
1485	P33993	MCM7	Minichromosome Maintenance Complex Component 7
1486	Q96EZ8	MCRS1	microspherule protein 1
1487	Q9ULC4	MCTS1	MCTS1, re-initiation and release factor
1488	Q14676	MDC1	Mediator Of DNA Damage Checkpoint 1
1489	P21741	MDK	midkine
1490	Q00987	MDM2	MDM2 proto-oncogene
1491	O15151	MDM4	MDM4, p53 regulator
1492	P48163	ME1	malic enzyme 1
1493	Q03112	MECOM	MDS1 And EVI1 Complex Locus
1494	P51608	MECP2	Methyl-CpG Binding Protein 2
1495	Q93074	MED12	Mediator Complex Subunit 12
1496	A0JLT2	MED19	mediator complex subunit 19
1497	Q14814	MEF2D	myocyte enhancer factor 2D
1498	O15553	MEFV	MEFV Innate Immuity Regulator, Pyrin
1499	A8MW99	MEI4	meiotic double-stranded break formation protein 4
1500	Q14680	MELK	Maternal Embryonic Leucine Zipper Kinase
1501	O00255	MEN1	menin 1
1502	Q12866	MERTK	MER Proto-Oncogene, Tyrosine Kinase
1503	P08581	MET	MET proto-oncogene, receptor tyrosine kinase
1504	Q13361	MFAP5	Microfibril Associated Protein 5
1505	Q8NA29	MFSD2A	major facilitator superfamily domain containing 2A
1506	P16455	MGMT	O-6-methylguanine-DNA methyltransferase
1507	P08493	MGP	Matrix Gla Protein
1508	Q16674	MIA	MIA SH3 domain containing
1509	Q29983	MICA	MHC Class I Polypeptide-Related Sequence A
1510	Q29980	MICB	MHC Class I Polypeptide-Related Sequence B
1511	Q9BRT3	MIEN1	Migration And Invasion Enhancer 1
1512	P14174	MIF	Macrophage Migration Inhibitory Factor
1513	Q9UNW1	MINPP1	Multiple Inositol-Polyphosphate Phosphatase 1
1514	O75030	MITF	Melanocyte Inducing Transcription Factor
1515	P46013	MKI67	Marker Of Proliferation Ki-67
1516	Q9NPJ1	MKKS	McKusick-Kaufman Syndrome
1517	Q9UL63	MKLN1	muskelin 1
1518	Q9NXB0	MKS1	Meckel syndrome, type 1
1519	Q16655	MLANA	Melan-A
1520	P40692	MLH1	mutL homolog 1
1521	Q9UHC1	MLH3	MutL Homolog 3
1522	P08473	MME	Membrane Metalloendopeptidase
1523	P03956	MMP1	matrix metallopeptidase 1
1524	P09238	MMP10	matrix metallopeptidase 10
1525	P24347	MMP11	Matrix Metallopeptidase 11
1526	P39900	MMP12	matrix metallopeptidase 12
1527	P45452	MMP13	matrix metallopeptidase 13
1528	P50281	MMP14	matrix metallopeptidase 14
1529	P08253	MMP2	matrix metallopeptidase 2
1530	Q8N119	MMP21	Matrix Metallopeptidase 21
1531	P08254	MMP3	matrix metallopeptidase 3
1532	P09237	MMP7	matrix metallopeptidase 7
1533	P22894	MMP8	matrix metallopeptidase 8
1534	P14780	MMP9	matrix metallopeptidase 9
1535	Q9UQ07	MOK	MOK protein kinase
1536	Q9Y6X9	MORC2	MORC Family CW-Type Zinc Finger 2
1537	Q9UBU8	MORF4L1	mortality factor 4 like 1
1538	P29372	MPG	N-methylpurine DNA glycosylase
1539	P40238	MPL	MPL Proto-Oncogene, Thrombopoietin Receptor
1540	Q8TAP9	MPLKIP	M-Phase Specific PLK1 Interacting Protein
1541	P05164	MPO	myeloperoxidase
1542	P25189	MPZ	Myelin Protein Zero
1543	O60487	MPZL2	myelin protein zero like 2
1544	Q9UBG0	MRC2	Mannose Receptor C Type 2
1545	P49959	MRE11	MRE11 Homolog, Double Strand Break Repair Nuclease
1546	P11836	MS4A1	Membrane Spanning 4-Domains A1
1547	P43246	MSH2	mutS homolog 2
1548	P20585	MSH3	mutS homolog 3
1549	O43196	MSH5	mutS homolog 5
1550	P52701	MSH6	MutS Homolog 6
1551	O43347	MSI1	musashi RNA binding protein 1
1552	Q13421	MSLN	mesothelin
1553	P08118	MSMB	Microseminoprotein Beta
1554	P26038	MSN	Moesin
1555	P21757	MSR1	Macrophage Scavenger Receptor 1
1556	P26927	MST1	macrophage stimulating 1
1557	Q04912	MST1R	macrophage stimulating 1 receptor
1558	Q13330	MTA1	metastasis associated 1
1559	Q13126	MTAP	methylthioadenosine phosphorylase
1560	P00846	MT-ATP6	Mitochondrially Encoded ATP Synthase Membrane Subunit 6
1561	P00395	MT-CO1	Mitochondrially Encoded Cytochrome C Oxidase I
1562	P00403	MT-CO2	Mitochondrially Encoded Cytochrome C Oxidase II
1563	P00414	MT-CO3	Mitochondrially Encoded Cytochrome C Oxidase III
1564	P00156	MT-CYB	Mitochondrially Encoded Cytochrome B
1565	Q86UE4	MTDH	metadherin
1566	Q9BT17	MTG1	mitochondrial ribosome associated GTPase 1
1567	P42898	MTHFR	methylenetetrahydrofolate reductase
1568	Q13615	MTMR3	myotubularin related protein 3
1569	P03886	MT-ND1	Mitochondrially Encoded NADH:Ubiquinone Oxidoreductase Core Subunit 1
1570	P03905	MT-ND4	Mitochondrially Encoded NADH:Ubiquinone Oxidoreductase Core Subunit 4
1571	P42345	MTOR	mechanistic target of rapamycin kinase
1572	Q99707	MTR	5-methyltetrahydrofolate-homocysteine methyltransferase
1573	Q9UBK8	MTRR	5-methyltetrahydrofolate-homocysteine methyltransferase reductase
1574	Q9ULD2	MTUS1	Microtubule Associated Scaffold Protein 1
1575	Q13505	MTX1	metaxin 1
1576	P15941	MUC1	mucin 1, cell surface associated
1577	Q8WXI7	MUC16	Mucin 16, Cell Surface Associated
1578	Q02817	MUC2	Mucin 2, Oligomeric Mucus/Gel-Forming
1579	Q02505	MUC3A	Mucin 3A, Cell Surface Associated
1580	Q99102	MUC4	mucin 4, cell surface associated
1581	P98088	MUC5AC	mucin 5AC, oligomeric mucus/gel-forming
1582	Q9HC84	MUC5B	Mucin 5B, Oligomeric Mucus/Gel-Forming
1583	Q6W4X9	MUC6	Mucin 6, Oligomeric Mucus/Gel-Forming
1584	Q8TAX7	MUC7	Mucin 7, Secreted
1585	Q96DR8	MUCL1	Mucin Like 1
1586	O15146	MUSK	Muscle Associated Receptor Tyrosine Kinase
1587	Q9UIF7	MUTYH	mutY DNA glycosylase
1588	Q14764	MVP	major vault protein
1589	P50539	MXI1	MAX interactor 1, dimerization protein
1590	Q9NR99	MXRA5	matrix remodeling associated 5
1591	P10242	MYB	MYB Proto-Oncogene, Transcription Factor
1592	Q14896	MYBPC3	Myosin Binding Protein C3
1593	P01106	MYC	MYC proto-oncogene, bHLH transcription factor
1594	P12524	MYCL	MYCL proto-oncogene, bHLH transcription factor
1595	P04198	MYCN	MYCN Proto-Oncogene, BHLH Transcription Factor
1596	Q99836	MYD88	MYD88 Innate Immune Signal Transduction Adaptor
1597	Q9P2K5	MYEF2	Myelin Expression Factor 2
1598	P35580	MYH10	Myosin Heavy Chain 10
1599	P35749	MYH11	Myosin Heavy Chain 11
1600	P11055	MYH3	Myosin Heavy Chain 3
1601	P13533	MYH6	Myosin Heavy Chain 6
1602	P12883	MYH7	Myosin Heavy Chain 7
1603	P35579	MYH9	Myosin Heavy Chain 9
1604	Q15746	MYLK	myosin light chain kinase
1605	Q8IUG5	MYO18B	myosin XVIIIB
1606	P15172	MYOD1	Myogenic Differentiation 1
1607	P15173	MYOG	Myogenin
1608	Q9Y2G1	MYRF	myelin regulatory factor
1609	Q15742	NAB2	NGFI-A Binding Protein 2
1610	P54802	NAGLU	N-Acetyl-Alpha-Glucosaminidase
1611	Q8N159	NAGS	N-Acetylglutamate Synthase
1612	P43490	NAMPT	Nicotinamide Phosphoribosyltransferase
1613	Q9H9S0	NANOG	Nanog Homeobox
1614	O96009	NAPSA	Napsin A Aspartic Peptidase
1615	P18440	NAT1	N-acetyltransferase 1
1616	P11245	NAT2	N-acetyltransferase 2
1617	O60934	NBN	nibrin
1618	P13591	NCAM1	neural cell adhesion molecule 1
1619	P14598	NCF1	Neutrophil Cytosolic Factor 1
1620	P19878	NCF2	Neutrophil Cytosolic Factor 2
1621	P19338	NCL	nucleolin
1622	Q15788	NCOA1	Nuclear Receptor Coactivator 1
1623	Q15596	NCOA2	Nuclear Receptor Coactivator 2
1624	Q9Y6Q9	NCOA3	nuclear receptor coactivator 3
1625	Q14686	NCOA6	Nuclear Receptor Coactivator 6
1626	O75376	NCOR1	Nuclear Receptor Corepressor 1
1627	Q9Y618	NCOR2	Nuclear Receptor Corepressor 2
1628	Q92597	NDRG1	N-myc downstream regulated 1
1629	P20929	NEB	Nebulin
1630	Q96PU5	NEDD4L	neural precursor cell expressed, developmentally down-regulated 4-like, E3 ubiquitin protein ligase
1631	Q14511	NEDD9	neural precursor cell expressed, developmentally down-regulated 9
1632	Q969S2	NEIL2	nei like DNA glycosylase 2
1633	Q96PY6	NEK1	NIMA Related Kinase 1
1634	Q6ZWH5	NEK10	NIMA related kinase 10
1635	Q86SG6	NEK8	NIMA Related Kinase 8
1636	Q8TD19	NEK9	NIMA Related Kinase 9
1637	P48681	NES	nestin
1638	Q7Z628	NET1	Neuroepithelial Cell Transforming 1
1639	Q99519	NEU1	Neuraminidase 1
1640	Q8NBZ9	NEXN-AS1	NEXN Antisense RNA 1
1641	P21359	NF1	neurofibromin 1
1642	P35240	NF2	neurofibromin 2
1643	Q16236	NFE2L2	nuclear factor, erythroid 2 like 2
1644	O00712	NFIB	Nuclear Factor I B
1645	P19838	NFKB1	nuclear factor kappa B subunit 1
1646	Q00653	NFKB2	Nuclear Factor Kappa B Subunit 2
1647	P25963	NFKBIA	NFKB inhibitor alpha
1648	P01138	NGF	Nerve Growth Factor
1649	P08138	NGFR	Nerve Growth Factor Receptor
1650	Q9NX24	NHP2	NHP2 Ribonucleoprotein
1651	P14543	NID1	Nidogen 1
1652	Q6KC79	NIPBL	NIPBL Cohesin Loading Factor
1653	P43699	NKX2-1	NK2 homeobox 1
1654	P52952	NKX2-5	NK2 Homeobox 5
1655	Q99801	NKX3-1	NK3 Homeobox 1
1656	Q9NPP4	NLRC4	NLR Family CARD Domain Containing 4
1657	Q9C000	NLRP1	NLR Family Pyrin Domain Containing 1
1658	Q9NX02	NLRP2	NLR family pyrin domain containing 2
1659	Q96P20	NLRP3	NLR Family Pyrin Domain Containing 3
1660	P08949	NMB	neuromedin B
1661	P28336	NMBR	Neuromedin B Receptor
1662	P15531	NME1	NME/NM23 nucleoside diphosphate kinase 1
1663	P22392	NME2	NME/NM23 nucleoside diphosphate kinase 2
1664	Q8N427	NME8	NME/NM23 Family Member 8
1665	Q9HC29	NOD2	nucleotide binding oligomerization domain containing 2
1666	Q96S42	NODAL	Nodal Growth Differentiation Factor
1667	Q13253	NOG	Noggin
1668	Q9NPE3	NOP10	NOP10 Ribonucleoprotein
1669	P46087	NOP2	NOP2 Nucleolar Protein
1670	P29475	NOS1	Nitric Oxide Synthase 1
1671	P35228	NOS2	nitric oxide synthase 2
1672	P29474	NOS3	Nitric Oxide Synthase 3
1673	P46531	NOTCH1	notch 1
1674	Q04721	NOTCH2	Notch Receptor 2
1675	Q9UM47	NOTCH3	notch 3
1676	Q99466	NOTCH4	notch 4
1677	P51513	NOVA1	NOVA Alternative Splicing Regulator 1
1678	Q9Y5S8	NOX1	NADPH Oxidase 1
1679	Q9NPH5	NOX4	NADPH Oxidase 4
1680	O15118	NPC1	NPC Intracellular Cholesterol Transporter 1
1681	P61916	NPC2	NPC Intracellular Cholesterol Transporter 2
1682	O15259	NPHP1	Nephrocystin 1
1683	Q7Z494	NPHP3	Nephrocystin 3
1684	O75161	NPHP4	Nephrocystin 4
1685	P06748	NPM1	Nucleophosmin 1
1686	P01160	NPPA	Natriuretic Peptide A
1687	P16860	NPPB	Natriuretic Peptide B
1688	Q8WTW4	NPRL2	NPR2 like, GATOR1 complex subunit
1689	P01303	NPY	Neuropeptide Y
1690	P15559	NQO1	NAD(P)H quinone dehydrogenase 1
1691	P16083	NQO2	N-Ribosyldihydronicotinamide:Quinone Reductase 2
1692	P51843	NR0B1	Nuclear Receptor Subfamily 0 Group B Member 1
1693	P55055	NR1H2	Nuclear Receptor Subfamily 1 Group H Member 2
1694	O75469	NR1I2	nuclear receptor subfamily 1 group I member 2
1695	P24468	NR2F2	Nuclear Receptor Subfamily 2 Group F Member 2
1696	P04150	NR3C1	Nuclear Receptor Subfamily 3 Group C Member 1
1697	P08235	NR3C2	Nuclear Receptor Subfamily 3 Group C Member 2
1698	P43354	NR4A2	Nuclear Receptor Subfamily 4 Group A Member 2
1699	Q92570	NR4A3	nuclear receptor subfamily 4 group A member 3
1700	Q13285	NR5A1	Nuclear Receptor Subfamily 5 Group A Member 1
1701	P01111	NRAS	NRAS proto-oncogene, GTPase
1702	Q02297	NRG1	neuregulin 1
1703	O14786	NRP1	neuropilin 1
1704	O60462	NRP2	neuropilin 2
1705	Q96L73	NSD1	Nuclear Receptor Binding SET Domain Protein 1
1706	O96028	NSD2	nuclear receptor binding SET domain protein 2
1707	Q9BZ95	NSD3	nuclear receptor binding SET domain protein 3
1708	Q96MG7	NSMCE3	NSE3 Homolog, SMC5-SMC6 Complex Component
1709	P78549	NTHL1	Nth Like DNA Glycosylase 1
1710	P04629	NTRK1	Neurotrophic Receptor Tyrosine Kinase 1
1711	Q16620	NTRK2	neurotrophic receptor tyrosine kinase 2
1712	Q16288	NTRK3	neurotrophic receptor tyrosine kinase 3
1713	P30990	NTS	neurotensin
1714	P30989	NTSR1	neurotensin receptor 1
1715	Q9BZD4	NUF2	NUF2, NDC80 kinetochore complex component
1716	Q14980	NUMA1	Nuclear Mitotic Apparatus Protein 1
1717	P49757	NUMB	NUMB, endocytic adaptor protein
1718	Q9Y6R0	NUMBL	NUMB like, endocytic adaptor protein
1719	P35658	NUP214	Nucleoporin 214
1720	Q96E22	NUS1	NUS1 Dehydrodolichyl Diphosphate Synthase Subunit
1721	P00973	OAS1	2'-5'-Oligoadenylate Synthetase 1
1722	Q9NY56	OBP2A	odorant binding protein 2A
1723	Q04671	OCA2	OCA2 Melanosomal Transmembrane Protein
1724	Q01968	OCRL	OCRL Inositol Polyphosphate-5-Phosphatase
1725	P11926	ODC1	Ornithine Decarboxylase 1
1726	O75665	OFD1	OFD1 Centriole And Centriolar Satellite Protein
1727	O15527	OGG1	8-oxoguanine DNA glycosylase
1728	Q9NTK5	OLA1	Obg Like ATPase 1
1729	P78380	OLR1	Oxidized Low Density Lipoprotein Receptor 1
1730	Q14982	OPCML	Opioid Binding Protein/Cell Adhesion Molecule Like
1731	P35372	OPRM1	opioid receptor mu 1
1732	Q99935	OPRPN	opiorphin prepropeptide
1733	Q9UGF7	OR12D3	olfactory receptor family 12 subfamily D member 3
1734	Q9UGF6	OR5V1	olfactory receptor family 5 subfamily V member 1
1735	P13725	OSM	Oncostatin M
1736	P00480	OTC	Ornithine Carbamoyltransferase
1737	P32243	OTX2	Orthodenticle Homeobox 2
1738	P01178	OXT	Oxytocin/Neurophysin I Prepropeptide
1739	Q99572	P2RX7	Purinergic Receptor P2X 7
1740	Q8IVL5	P3H2	Prolyl 3-Hydroxylase 2
1741	Q86U42	PABPN1	Poly(A) Binding Protein Nuclear 1
1742	Q9UM07	PADI4	Peptidyl Arginine Deiminase 4
1743	P09466	PAEP	progestagen associated endometrial protein
1744	P00439	PAH	phenylalanine hydroxylase
1745	Q13153	PAK1	p21 (RAC1) activated kinase 1
1746	O96013	PAK4	p21 (RAC1) activated kinase 4
1747	Q86YC2	PALB2	Partner And Localizer Of BRCA2
1748	Q8WX93	PALLD	Palladin, Cytoskeletal Associated Protein
1749	P19021	PAM	peptidylglycine alpha-amidating monooxygenase
1750	Q99497	PARK7	Parkinsonism Associated Deglycase
1751	O95453	PARN	Poly(A)-Specific Ribonuclease
1752	P09874	PARP1	poly(ADP-ribose) polymerase 1
1753	Q96IZ0	PAWR	Pro-Apoptotic WT1 Regulator
1754	Q02962	PAX2	Paired Box 2
1755	P23760	PAX3	Paired Box 3
1756	Q02548	PAX5	Paired Box 5
1757	P26367	PAX6	Paired Box 6
1758	P23759	PAX7	Paired Box 7
1759	Q06710	PAX8	Paired Box 8
1760	Q9GZY1	PBOV1	Prostate And Breast Cancer Overexpressed 1
1761	Q86U86	PBRM1	Polybromo 1
1762	P11498	PC	Pyruvate Carboxylase
1763	Q15004	PCLAF	PCNA Clamp Associated Factor
1764	P12004	PCNA	proliferating cell nuclear antigen
1765	Q8NBP7	PCSK9	Proprotein Convertase Subtilisin/Kexin Type 9
1766	Q15116	PDCD1	Programmed Cell Death 1
1767	Q9BQ51	PDCD1LG2	Programmed Cell Death 1 Ligand 2
1768	Q53EL6	PDCD4	programmed cell death 4
1769	P27815	PDE4A	Phosphodiesterase 4A
1770	Q08499	PDE4D	Phosphodiesterase 4D
1771	O76074	PDE5A	Phosphodiesterase 5A
1772	P04085	PDGFA	Platelet Derived Growth Factor Subunit A
1773	P01127	PDGFB	Platelet Derived Growth Factor Subunit B
1774	Q9GZP0	PDGFD	Platelet Derived Growth Factor D
1775	P16234	PDGFRA	Platelet Derived Growth Factor Receptor Alpha
1776	P09619	PDGFRB	platelet derived growth factor receptor beta
1777	Q15198	PDGFRL	Platelet Derived Growth Factor Receptor Like
1778	Q15118	PDK1	pyruvate dehydrogenase kinase 1
1779	O15530	PDPK1	3-Phosphoinositide Dependent Protein Kinase 1
1780	Q86YL7	PDPN	Podoplanin
1781	Q9NTI5	PDS5B	PDS5 cohesin associated factor B
1782	Q15121	PEA15	Proliferation And Apoptosis Adaptor Protein 15
1783	P30086	PEBP1	Phosphatidylethanolamine Binding Protein 1
1784	Q96S96	PEBP4	phosphatidylethanolamine binding protein 4
1785	P16284	PECAM1	platelet and endothelial cell adhesion molecule 1
1786	Q8IZL8	PELP1	Proline, Glutamate And Leucine Rich Protein 1
1787	P12955	PEPD	Peptidase D
1788	O15534	PER1	Period Circadian Regulator 1
1789	O15055	PER2	Period Circadian Regulator 2
1790	O00541	PES1	Pescadillo Ribosomal Biogenesis Factor 1
1791	P02776	PF4	Platelet Factor 4
1792	P35080	PFN2	profilin 2
1793	Q96JS3	PGBD1	piggyBac transposable element derived 1
1794	Q8N328	PGBD3	piggyBac transposable element derived 3
1795	P49763	PGF	placental growth factor
1796	O95394	PGM3	Phosphoglucomutase 3
1797	P06401	PGR	progesterone receptor
1798	P35232	PHB	Prohibitin
1799	O43175	PHGDH	Phosphoglycerate Dehydrogenase
1800	Q99453	PHOX2B	Paired Like Homeobox 2B
1801	P19957	PI3	Peptidase Inhibitor 3
1802	O75925	PIAS1	Protein Inhibitor Of Activated STAT 1
1803	Q9Y6X2	PIAS3	protein inhibitor of activated STAT 3
1804	Q9H5I5	PIEZO2	Piezo Type Mechanosensitive Ion Channel Component 2
1805	P37287	PIGA	Phosphatidylinositol Glycan Anchor Biosynthesis Class A
1806	O95427	PIGN	Phosphatidylinositol Glycan Anchor Biosynthesis Class N
1807	P01833	PIGR	polymeric immunoglobulin receptor
1808	O00443	PIK3C2A	Phosphatidylinositol-4-Phosphate 3-Kinase Catalytic Subunit Type 2 Alpha
1809	P42336	PIK3CA	phosphatidylinositol-4,5-bisphosphate 3-kinase catalytic subunit alpha
1810	P42338	PIK3CB	phosphatidylinositol-4,5-bisphosphate 3-kinase catalytic subunit beta
1811	O00329	PIK3CD	phosphatidylinositol-4,5-bisphosphate 3-kinase catalytic subunit delta
1812	P48736	PIK3CG	phosphatidylinositol-4,5-bisphosphate 3-kinase catalytic subunit gamma
1813	P27986	PIK3R1	Phosphoinositide-3-Kinase Regulatory Subunit 1
1814	O00459	PIK3R2	Phosphoinositide-3-Kinase Regulatory Subunit 2
1815	Q92569	PIK3R3	Phosphoinositide-3-Kinase Regulatory Subunit 3
1816	P11309	PIM1	Pim-1 proto-oncogene, serine/threonine kinase
1817	Q13526	PIN1	peptidylprolyl cis/trans isomerase, NIMA-interacting 1
1818	P12273	PIP	Prolactin Induced Protein
1819	Q99697	PITX2	Paired Like Homeodomain 2
1820	P98161	PKD1	Polycystin 1, Transient Receptor Potential Channel Interacting
1821	Q8TDX9	PKD1L1	Polycystin 1 Like 1, Transient Receptor Potential Channel Interacting
1822	Q13563	PKD2	Polycystin 2, Transient Receptor Potential Cation Channel
1823	P08F94	PKHD1	PKHD1 Ciliary IPT Domain Containing Fibrocystin/Polyductin
1824	P14618	PKM	pyruvate kinase M1/2
1825	O15496	PLA2G10	phospholipase A2 group X
1826	P04054	PLA2G1B	phospholipase A2 group IB
1827	P14555	PLA2G2A	phospholipase A2 group IIA
1828	P47712	PLA2G4A	phospholipase A2 group IVA
1829	O60733	PLA2G6	phospholipase A2 group VI
1830	Q13093	PLA2G7	Phospholipase A2 Group VII
1831	P00750	PLAT	Plasminogen Activator, Tissue Type
1832	P00749	PLAU	plasminogen activator, urokinase
1833	Q03405	PLAUR	Plasminogen Activator, Urokinase Receptor
1834	Q6P1J6	PLB1	phospholipase B1
1835	Q9NQ66	PLCB1	Phospholipase C Beta 1
1836	P19174	PLCG1	Phospholipase C Gamma 1
1837	P16885	PLCG2	Phospholipase C Gamma 2
1838	O14939	PLD2	Phospholipase D2
1839	P00747	PLG	plasminogen
1840	O60664	PLIN3	perilipin 3
1841	P53350	PLK1	polo like kinase 1
1842	Q9H4B4	PLK3	Polo Like Kinase 3
1843	Q02809	PLOD1	Procollagen-Lysine,2-Oxoglutarate 5-Dioxygenase 1
1844	P60201	PLP1	Proteolipid Protein 1
1845	O43660	PLRG1	pleiotropic regulator 1
1846	Q13794	PMAIP1	Phorbol-12-Myristate-13-Acetate-Induced Protein 1
1847	P40967	PMEL	Premelanosome Protein
1848	Q969W9	PMEPA1	prostate transmembrane protein, androgen induced 1
1849	P29590	PML	promyelocytic leukemia
1850	P54277	PMS1	PMS1 Homolog 1, Mismatch Repair System Component
1851	P54278	PMS2	PMS1 Homolog 2, Mismatch Repair System Component
1852	Q9NRX1	PNO1	partner of NOB1 homolog
1853	P00491	PNP	Purine Nucleoside Phosphorylase
1854	O00592	PODXL	Podocalyxin Like
1855	P06746	POLB	DNA Polymerase Beta
1856	P28340	POLD1	DNA Polymerase Delta 1, Catalytic Subunit
1857	Q9HCU8	POLD4	DNA polymerase delta 4, accessory subunit
1858	Q07864	POLE	DNA Polymerase Epsilon, Catalytic Subunit
1859	Q9Y253	POLH	DNA Polymerase Eta
1860	Q9UNA4	POLI	DNA Polymerase Iota
1861	Q9UBT6	POLK	DNA polymerase kappa
1862	Q9UGP5	POLL	DNA polymerase lambda
1863	P01189	POMC	proopiomelanocortin
1864	P27169	PON1	paraoxonase 1
1865	Q15165	PON2	Paraoxonase 2
1866	Q9H237	PORCN	Porcupine O-Acyltransferase
1867	Q15063	POSTN	periostin
1868	Q9NUX5	POT1	protection of telomeres 1
1869	Q01860	POU5F1	POU class 5 homeobox 1
1870	P78424	POU6F2	POU Class 6 Homeobox 2
1871	Q07869	PPARA	peroxisome proliferator activated receptor alpha
1872	Q03181	PPARD	peroxisome proliferator activated receptor delta
1873	P37231	PPARG	peroxisome proliferator activated receptor gamma
1874	P02775	PPBP	Pro-Platelet Basic Protein
1875	Q13427	PPIG	peptidylprolyl isomerase G
1876	O15297	PPM1D	Protein Phosphatase, Mg2+/Mn2+ Dependent 1D
1877	Q8WUF5	PPP1R13L	protein phosphatase 1 regulatory subunit 13 like
1878	Q6NYC8	PPP1R18	protein phosphatase 1 regulatory subunit 18
1879	P30153	PPP2R1A	Protein Phosphatase 2 Scaffold Subunit Aalpha
1880	P30154	PPP2R1B	protein phosphatase 2 scaffold subunit Abeta
1881	P78395	PRAME	Preferentially Expressed Antigen In Melanoma
1882	P02812	PRB2	proline rich protein BstNI subfamily 2
1883	O43663	PRC1	Protein Regulator Of Cytokinesis 1
1884	O75626	PRDM1	PR/SET domain 1
1885	Q9NQV6	PRDM10	PR/SET Domain 10
1886	Q9HAZ2	PRDM16	PR/SET Domain 16
1887	Q13029	PRDM2	PR/SET domain 2
1888	Q9NQX1	PRDM5	PR/SET Domain 5
1889	Q06830	PRDX1	peroxiredoxin 1
1890	P32119	PRDX2	peroxiredoxin 2
1891	P30048	PRDX3	Peroxiredoxin 3
1892	P30041	PRDX6	peroxiredoxin 6
1893	P14222	PRF1	Perforin 1
1894	Q13131	PRKAA1	protein kinase AMP-activated catalytic subunit alpha 1
1895	P54646	PRKAA2	protein kinase AMP-activated catalytic subunit alpha 2
1896	Q9Y478	PRKAB1	protein kinase AMP-activated non-catalytic subunit beta 1
1897	P17612	PRKACA	Protein Kinase CAMP-Activated Catalytic Subunit Alpha
1898	Q9UGJ0	PRKAG2	Protein Kinase AMP-Activated Non-Catalytic Subunit Gamma 2
1899	P10644	PRKAR1A	Protein Kinase CAMP-Dependent Type I Regulatory Subunit Alpha
1900	P17252	PRKCA	protein kinase C alpha
1901	P05771	PRKCB	protein kinase C beta
1902	Q05655	PRKCD	Protein Kinase C Delta
1903	Q02156	PRKCE	protein kinase C epsilon
1904	P41743	PRKCI	protein kinase C iota
1905	Q05513	PRKCZ	Protein Kinase C Zeta
1906	Q15139	PRKD1	Protein Kinase D1
1907	P78527	PRKDC	Protein Kinase, DNA-Activated, Catalytic Subunit
1908	Q13976	PRKG1	Protein Kinase CGMP-Dependent 1
1909	O60260	PRKN	parkin RBR E3 ubiquitin protein ligase
1910	P01236	PRL	Prolactin
1911	P16471	PRLR	Prolactin Receptor
1912	Q99873	PRMT1	Protein Arginine Methyltransferase 1
1913	O14744	PRMT5	protein arginine methyltransferase 5
1914	Q9NVM4	PRMT7	Protein Arginine Methyltransferase 7
1915	P04156	PRNP	Prion Protein
1916	P04070	PROC	Protein C, Inactivator Of Coagulation Factors Va And VIIIa
1917	Q9UNN8	PROCR	Protein C Receptor
1918	O43272	PRODH	Proline Dehydrogenase 1
1919	O43490	PROM1	prominin 1
1920	P07225	PROS1	Protein S
1921	Q6P2Q9	PRPF8	Pre-MRNA Processing Factor 8
1922	Q96HE9	PRR11	proline rich 11
1923	P48634	PRRC2A	Proline Rich Coiled-Coil 2A
1924	P54821	PRRX1	paired related homeobox 1
1925	P07477	PRSS1	Serine Protease 1
1926	Q16651	PRSS8	Serine Protease 8
1927	P24158	PRTN3	Proteinase 3
1928	P07602	PSAP	Prosaposin
1929	Q9Y617	PSAT1	Phosphoserine Aminotransferase 1
1930	O43653	PSCA	Prostate Stem Cell Antigen
1931	P49768	PSEN1	Presenilin 1
1932	P49810	PSEN2	Presenilin 2
1933	P11465	PSG2	pregnancy specific beta-1-glycoprotein 2
1934	P25789	PSMA4	proteasome subunit alpha 4
1935	P60900	PSMA6	Proteasome 20S Subunit Alpha 6
1936	O14818	PSMA7	Proteasome 20S Subunit Alpha 7
1937	P28074	PSMB5	Proteasome 20S Subunit Beta 5
1938	P28062	PSMB8	Proteasome 20S Subunit Beta 8
1939	P28065	PSMB9	Proteasome 20S Subunit Beta 9
1940	P55036	PSMD4	Proteasome 26S Subunit, Non-ATPase 4
1941	Q9UIG5	PSORS1C1	psoriasis susceptibility 1 candidate 1
1942	P26599	PTBP1	polypyrimidine tract binding protein 1
1943	Q13635	PTCH1	Patched 1
1944	Q9Y6C5	PTCH2	Patched 2
1945	P60484	PTEN	phosphatase and tensin homolog
1946	P43116	PTGER2	Prostaglandin E Receptor 2
1947	P43115	PTGER3	Prostaglandin E Receptor 3
1948	P35408	PTGER4	Prostaglandin E Receptor 4
1949	O14684	PTGES	Prostaglandin E Synthase
1950	Q16647	PTGIS	prostaglandin I2 synthase
1951	P23219	PTGS1	Prostaglandin-Endoperoxide Synthase 1
1952	P35354	PTGS2	prostaglandin-endoperoxide synthase 2
1953	P01270	PTH	parathyroid hormone
1954	Q03431	PTH1R	Parathyroid Hormone 1 Receptor
1955	P12272	PTHLH	parathyroid hormone like hormone
1956	Q05397	PTK2	protein tyrosine kinase 2
1957	Q14289	PTK2B	protein tyrosine kinase 2 beta
1958	Q13882	PTK6	Protein Tyrosine Kinase 6
1959	P21246	PTN	pleiotrophin
1960	Q93096	PTP4A1	protein tyrosine phosphatase type IVA, member 1
1961	O75365	PTP4A3	Protein Tyrosine Phosphatase 4A3
1962	Q15257	PTPA	protein phosphatase 2 phosphatase activator
1963	P18031	PTPN1	Protein Tyrosine Phosphatase Non-Receptor Type 1
1964	Q06124	PTPN11	protein tyrosine phosphatase, non-receptor type 11
1965	Q12923	PTPN13	Protein Tyrosine Phosphatase Non-Receptor Type 13
1966	Q9Y2R2	PTPN22	Protein Tyrosine Phosphatase Non-Receptor Type 22
1967	P26045	PTPN3	Protein Tyrosine Phosphatase Non-Receptor Type 3
1968	P08575	PTPRC	Protein Tyrosine Phosphatase Receptor Type C
1969	P23470	PTPRG	protein tyrosine phosphatase, receptor type G
1970	O14522	PTPRT	Protein Tyrosine Phosphatase Receptor Type T
1971	Q92729	PTPRU	protein tyrosine phosphatase, receptor type U
1972	O95997	PTTG1	pituitary tumor-transforming 1
1973	P26022	PTX3	Pentraxin 3
1974	Q9UHX1	PUF60	Poly(U) Binding Splicing Factor 60
1975	P49023	PXN	paxillin
1976	O00391	QSOX1	Quiescin Sulfhydryl Oxidase 1
1977	P57735	RAB25	RAB25, Member RAS Oncogene Family
1978	P51159	RAB27A	RAB27A, Member RAS Oncogene Family
1979	Q12829	RAB40B	RAB40B, member RAS oncogene family
1980	P51149	RAB7A	RAB7A, Member RAS Oncogene Family
1981	P63000	RAC1	Rac family small GTPase 1
1982	P15153	RAC2	RAC Family Small GTPase 2
1983	P63244	RACK1	Receptor For Activated C Kinase 1
1984	O60216	RAD21	RAD21 cohesin complex component
1985	P54727	RAD23B	RAD23 Homolog B, Nucleotide Excision Repair Protein
1986	Q92878	RAD50	RAD50 Double Strand Break Repair Protein
1987	Q06609	RAD51	RAD51 recombinase
1988	O15315	RAD51B	RAD51 paralog B
1989	O43502	RAD51C	RAD51 Paralog C
1990	O75771	RAD51D	RAD51 Paralog D
1991	P43351	RAD52	RAD52 homolog, DNA repair protein
1992	Q92698	RAD54L	RAD54 Like
1993	P04049	RAF1	Raf-1 proto-oncogene, serine/threonine kinase
1994	P15918	RAG1	Recombination Activating 1
1995	P55895	RAG2	Recombination Activating 2
1996	P11233	RALA	RAS Like Proto-Oncogene A
1997	Q15311	RALBP1	ralA binding protein 1
1998	Q9UKM9	RALY	RALY heterogeneous nuclear ribonucleoprotein
1999	P62826	RAN	RAN, Member RAS Oncogene Family
[truncated: 665 more rows]

## Sheet: Schedule 4
NO.	Uniprot ID	Gene symbol	Description
1	P24864	CCNE1	Cyclin E1
2	P07332	FES	FES Proto-Oncogene, Tyrosine Kinase
3	P09601	HMOX1	heme oxygenase 1
4	P08183	ABCB1	ATP Binding Cassette Subfamily B Member 1
5	P33527	ABCC1	ATP Binding Cassette Subfamily C Member 1
6	Q9UNQ0	ABCG2	ATP Binding Cassette Subfamily G Member 2 (Junior Blood Group)
7	P12821	ACE	Angiotensin I Converting Enzyme
8	P78536	ADAM17	ADAM Metallopeptidase Domain 17
9	P07550	ADRB2	Adrenoceptor Beta 2
10	P35869	AHR	Aryl Hydrocarbon Receptor
11	P15121	AKR1B1	Aldo-Keto Reductase Family 1 Member B
12	P42330	AKR1C3	Aldo-Keto Reductase Family 1 Member C3
13	P31749	AKT1	AKT Serine/Threonine Kinase 1
14	P09917	ALOX5	Arachidonate 5-Lipoxygenase
15	P05067	APP	Amyloid Beta Precursor Protein
16	P10275	AR	androgen receptor
17	Q07812	BAX	BCL2 associated X, apoptosis regulator
18	P00918	CA2	Carbonic Anhydrase 2
19	Q16790	CA9	Carbonic Anhydrase 9
20	P42574	CASP3	caspase 3
21	P14635	CCNB1	cyclin B1
22	O95067	CCNB2	cyclin B2
23	P60953	CDC42	Cell Division Cycle 42
24	P06493	CDK1	cyclin dependent kinase 1
25	Q00534	CDK6	Cyclin Dependent Kinase 6
26	P11511	CYP19A1	Cytochrome P450 Family 19 Subfamily A Member 1
27	P04798	CYP1A1	Cytochrome P450 family 1 subfamily A member 1
28	P05177	CYP1A2	Cytochrome P450 family 1 subfamily A member 2
29	Q16678	CYP1B1	Cytochrome P450 family 1 subfamily B member 1
30	P11712	CYP2C9	Cytochrome P450 family 2 subfamily C member 9
31	P10635	CYP2D6	Cytochrome P450 family 2 subfamily D member 6
32	P08684	CYP3A4	Cytochrome P450 family 3 subfamily A member 4
33	P53355	DAPK1	Death associated protein kinase 1
34	P27487	DPP4	Dipeptidyl Peptidase 4
35	P03372	ESR1	Estrogen receptor 1
36	Q92731	ESR2	Estrogen receptor 2
37	P11474	ESRRA	Estrogen Related Receptor Alpha
38	P08709	F7	Coagulation Factor VII
39	P36888	FLT3	Fms Related Receptor Tyrosine Kinase 3
40	P10071	GLI3	GLI Family Zinc Finger 3
41	P49841	GSK3B	Glycogen synthase kinase 3 beta
42	P09488	GSTM1	Glutathione S-transferase mu 1
43	P28161	GSTM2	Glutathione S-transferase mu 2
44	P09211	GSTP1	Glutathione S-transferase pi 1
45	Q9UKV0	HDAC9	Histone deacetylase 9
46	Q16665	HIF1A	Hypoxia inducible factor 1 subunit alpha
47	P15428	HPGD	15-hydroxyprostaglandin dehydrogenase
48	P14061	HSD17B1	Hydroxysteroid 17-Beta Dehydrogenase 1
49	P08238	HSP90AB1	heat shock protein 90 alpha family class B member 1
50	P05362	ICAM1	intercellular adhesion molecule 1
51	P08069	IGF1R	insulin like growth factor 1 receptor
52	O14920	IKBKB	inhibitor of nuclear factor kappa B kinase subunit beta
53	P05412	JUN	Jun proto-oncogene, AP-1 transcription factor subunit
54	P09960	LTA4H	Leukotriene A4 Hydrolase
55	P21397	MAOA	Monoamine Oxidase A
56	P45983	MAPK8	mitogen-activated protein kinase 8
57	P10636	MAPT	Microtubule Associated Protein Tau
58	P03956	MMP1	matrix metallopeptidase 1
59	Q16236	NFE2L2	nuclear factor, erythroid 2 like 2
60	P19838	NFKB1	nuclear factor kappa B subunit 1
61	Q00653	NFKB2	Nuclear Factor Kappa B Subunit 2
62	P35228	NOS2	nitric oxide synthase 2
63	P29474	NOS3	Nitric Oxide Synthase 3
64	Q9NPH5	NOX4	NADPH Oxidase 4
65	O75469	NR1I2	nuclear receptor subfamily 1 group I member 2
66	P04150	NR3C1	Nuclear Receptor Subfamily 3 Group C Member 1
67	P06401	PGR	progesterone receptor
68	P48736	PIK3CG	phosphatidylinositol-4,5-bisphosphate 3-kinase catalytic subunit gamma
69	P00749	PLAU	plasminogen activator, urokinase
70	Q9Y253	POLH	DNA Polymerase Eta
71	Q9UNA4	POLI	DNA Polymerase Iota
72	P37231	PPARG	peroxisome proliferator activated receptor gamma
73	P17612	PRKACA	Protein Kinase CAMP-Activated Catalytic Subunit Alpha
74	P07477	PRSS1	Serine Protease 1
75	P23219	PTGS1	Prostaglandin-Endoperoxide Synthase 1
76	P35354	PTGS2	prostaglandin-endoperoxide synthase 2
77	P10276	RARA	retinoic acid receptor alpha
78	Q04206	RELA	RELA proto-oncogene, NF-kB subunit
79	P16581	SELE	Selectin E
80	P14672	SLC2A4	Solute Carrier Family 2 Member 4
81	P23975	SLC6A2	Solute Carrier Family 6 Member 2
82	Q01959	SLC6A3	solute carrier family 6 member 3
83	P03973	SLPI	Secretory Leukocyte Peptidase Inhibitor
84	Q15796	SMAD2	SMAD family member 2
85	P84022	SMAD3	SMAD family member 3
86	P14679	TYR	Tyrosinase
87	P19320	VCAM1	Vascular Cell Adhesion Molecule 1
88	P47989	XDH	Xanthine Dehydrogenase
89	Q13085	ACACA	Acetyl-CoA Carboxylase Alpha
90	P22303	ACHE	Acetylcholinesterase (Cartwright Blood Group)
91	O60218	AKR1B10	Aldo-Keto Reductase Family 1 Member B10
92	P00352	ALDH1A1	Aldehyde Dehydrogenase 1 Family Member A1
93	P16050	ALOX15	arachidonate 15-lipoxygenase
94	P04083	ANXA1	Annexin A1
95	P25054	APC	APC Regulator Of WNT Signaling Pathway
96	Q92934	BAD	BCL2 Associated Agonist Of Cell Death
97	Q07817	BCL2L1	BCL2 like 1
98	P38398	BRCA1	BRCA1, DNA repair associated
99	P55211	CASP9	caspase 9
100	P24385	CCND1	cyclin D1
101	P30279	CCND2	cyclin D2
102	P29965	CD40LG	CD40 ligand
103	P38936	CDKN1A	cyclin dependent kinase inhibitor 1A
104	O15519	CFLAR	CASP8 and FADD like apoptosis regulator
105	P13569	CFTR	cystic fibrosis transmembrane conductance regulator
106	O95639	CPSF4	cleavage and polyadenylation specific factor 4
107	P04839	CYBB	Cytochrome B-245 Beta Chain
108	P33261	CYP2C19	cytochrome P450 family 2 subfamily C member 19
109	P00742	F10	Coagulation Factor X
110	P01100	FOS	Fos Proto-Oncogene, AP-1 Transcription Factor Subunit
111	P35575	G6PC	Glucose-6-Phosphatase Catalytic Subunit
112	P01579	IFNG	interferon gamma
113	Q9Y6K9	IKBKG	Inhibitor Of Nuclear Factor Kappa B Kinase Regulatory Subunit Gamma
114	P35225	IL13	interleukin 13
115	P01584	IL1B	interleukin 1 beta
116	P60568	IL2	interleukin 2
117	P05112	IL4	Interleukin 4
118	P06213	INSR	insulin receptor
119	Q07820	MCL1	MCL1, BCL2 family apoptosis regulator
120	Q00987	MDM2	MDM2 proto-oncogene
121	P08253	MMP2	matrix metallopeptidase 2
122	P14780	MMP9	matrix metallopeptidase 9
123	Q14686	NCOA6	Nuclear Receptor Coactivator 6
124	P25963	NFKBIA	NFKB inhibitor alpha
125	P51843	NR0B1	Nuclear Receptor Subfamily 0 Group B Member 1
126	P11926	ODC1	Ornithine Decarboxylase 1
127	P35372	OPRM1	opioid receptor mu 1
128	P09874	PARP1	poly(ADP-ribose) polymerase 1
129	P11309	PIM1	Pim-1 proto-oncogene, serine/threonine kinase
130	Q9UBT6	POLK	DNA polymerase kappa
131	Q03181	PPARD	peroxisome proliferator activated receptor delta
132	O60260	PRKN	parkin RBR E3 ubiquitin protein ligase
133	P63000	RAC1	Rac family small GTPase 1
134	P10826	RARB	retinoic acid receptor beta
135	P13631	RARG	Retinoic Acid Receptor Gamma
136	P28702	RXRB	Retinoid X Receptor Beta
137	P25815	S100P	S100 Calcium Binding Protein P
138	P05121	SERPINE1	serpin family E member 1
139	Q92911	SLC5A5	solute carrier family 5 member 5
140	P43405	SYK	Spleen Associated Tyrosine Kinase
141	P01375	TNF	tumor necrosis factor
142	O95271	TNKS	tankyrase
143	P04637	TP53	tumor protein p53
144	P02766	TTR	Transthyretin
145	P11473	VDR	vitamin D receptor
146	P15692	VEGFA	vascular endothelial growth factor A
147	P68871	HBB	Hemoglobin Subunit Beta
148	P05186	ALPL	Alkaline Phosphatase, Biomineralization Associated
149	P24941	CDK2	cyclin dependent kinase 2
150	P11802	CDK4	cyclin dependent kinase 4
151	P42892	ECE1	Endothelin Converting Enzyme 1
152	Q09472	EP300	E1A Binding Protein P300
153	P00734	F2	Coagulation Factor II, Thrombin
154	P09467	FBP1	Fructose-Bisphosphatase 1
155	P10253	GAA	Glucosidase Alpha, Acid
156	P04406	GAPDH	glyceraldehyde-3-phosphate dehydrogenase
157	O94925	GLS	Glutaminase
158	Q13547	HDAC1	histone deacetylase 1
159	Q92769	HDAC2	histone deacetylase 2
160	P56524	HDAC4	Histone Deacetylase 4
161	Q9UQL6	HDAC5	Histone Deacetylase 5
162	Q9UBN7	HDAC6	Histone Deacetylase 6
163	P07900	HSP90AA1	heat shock protein 90 alpha family class A member 1
164	Q9Y2K7	KDM2A	lysine demethylase 2A
165	P08581	MET	MET proto-oncogene, receptor tyrosine kinase
166	P08473	MME	Membrane Metalloendopeptidase
167	P08138	NGFR	Nerve Growth Factor Receptor
168	Q02156	PRKCE	protein kinase C epsilon
169	O14684	PTGES	Prostaglandin E Synthase
170	Q14289	PTK2B	protein tyrosine kinase 2 beta
171	P18031	PTPN1	Protein Tyrosine Phosphatase Non-Receptor Type 1
172	P37840	SNCA	Synuclein Alpha
173	O14746	TERT	telomerase reverse transcriptase
174	Q9NR96	TLR9	toll like receptor 9
175	P11388	TOP2A	DNA topoisomerase II alpha
176	P51580	TPMT	Thiopurine S-Methyltransferase
177	P55210	CASP7	caspase 7
178	Q15399	TLR1	Toll Like Receptor 1
179	P24666	ACP1	Acid Phosphatase 1
180	P0DMS8	ADORA3	Adenosine A3 Receptor
181	P18054	ALOX12	Arachidonate 12-Lipoxygenase, 12S Type
182	P20292	ALOX5AP	Arachidonate 5-Lipoxygenase Activating Protein
183	P60033	CD81	CD81 Molecule
184	P30304	CDC25A	Cell Division Cycle 25A
185	P30305	CDC25B	Cell Division Cycle 25B
186	P23946	CMA1	chymase 1
187	P08311	CTSG	Cathepsin G
188	P05093	CYP17A1	cytochrome P450 family 17 subfamily A member 1
189	P14416	DRD2	Dopamine Receptor D2
190	Q13822	ENPP2	Ectonucleotide Pyrophosphatase/Phosphodiesterase 2
191	P13726	F3	coagulation factor III, tissue factor
192	P05413	FABP3	Fatty Acid Binding Protein 3
193	P15090	FABP4	Fatty Acid Binding Protein 4
194	P11413	G6PD	Glucose-6-Phosphate Dehydrogenase
195	P04035	HMGCR	3-hydroxy-3-methylglutaryl-CoA reductase
196	P41235	HNF4A	Hepatocyte Nuclear Factor 4 Alpha
197	P28845	HSD11B1	Hydroxysteroid 11-Beta Dehydrogenase 1
198	P80365	HSD11B2	Hydroxysteroid 11-Beta Dehydrogenase 2
199	P04792	HSPB1	heat shock protein family B (small) member 1
200	P05231	IL6	interleukin 6
201	P28482	MAPK1	mitogen-activated protein kinase 1
202	Q16539	MAPK14	mitogen-activated protein kinase 14
203	P27361	MAPK3	mitogen-activated protein kinase 3
204	Q01726	MC1R	Melanocortin 1 Receptor
205	P45452	MMP13	matrix metallopeptidase 13
206	P08254	MMP3	matrix metallopeptidase 3
207	P22894	MMP8	matrix metallopeptidase 8
208	P08235	NR3C2	Nuclear Receptor Subfamily 3 Group C Member 2
209	Q08499	PDE4D	Phosphodiesterase 4D
210	P04054	PLA2G1B	phospholipase A2 group IB
211	P47712	PLA2G4A	phospholipase A2 group IVA
212	P06746	POLB	DNA Polymerase Beta
213	Q07869	PPARA	peroxisome proliferator activated receptor alpha
214	P49810	PSEN2	Presenilin 2
215	P43116	PTGER2	Prostaglandin E Receptor 2
216	P35408	PTGER4	Prostaglandin E Receptor 4
217	Q06124	PTPN11	protein tyrosine phosphatase, non-receptor type 11
218	P02753	RBP4	Retinol Binding Protein 4
219	O00767	SCD	stearoyl-CoA desaturase
220	P04278	SHBG	Sex Hormone Binding Globulin
221	P53985	SLC16A1	solute carrier family 16 member 1
222	P31213	SRD5A2	Steroid 5 Alpha-Reductase 2
223	P11387	TOP1	DNA Topoisomerase I
224	Q8NER1	TRPV1	Transient Receptor Potential Cation Channel Subfamily V Member 1
225	Q9UM73	ALK	ALK receptor tyrosine kinase
226	O15296	ALOX15B	Arachidonate 15-Lipoxygenase Type B
227	P05089	ARG1	Arginase 1
228	O15392	BIRC5	baculoviral IAP repeat containing 5
229	P54132	BLM	BLM RecQ Like Helicase
230	P28907	CD38	CD38 Molecule
231	Q96EP1	CHFR	checkpoint with forkhead and ring finger domains
232	P00533	EGFR	epidermal growth factor receptor
233	P04626	ERBB2	erb-b2 receptor tyrosine kinase 2
234	P39748	FEN1	flap structure-specific endonuclease 1
235	Q92743	HTRA1	HtrA Serine Peptidase 1
236	P22301	IL10	interleukin 10
237	P39900	MMP12	matrix metallopeptidase 12
238	Q15596	NCOA2	Nuclear Receptor Coactivator 2
239	Q9BZD4	NUF2	NUF2, NDC80 kinetochore complex component
240	Q86U86	PBRM1	Polybromo 1
241	P12004	PCNA	proliferating cell nuclear antigen
242	O14763	TNFRSF10B	TNF receptor superfamily member 10b
243	Q14191	WRN	WRN RecQ Like Helicase
244	P05091	ALDH2	Aldehyde Dehydrogenase 2 Family Member
245	P12429	ANXA3	Annexin A3
246	O14965	AURKA	aurora kinase A
247	P29466	CASP1	Caspase 1
248	P55212	CASP6	Caspase 6
249	Q14790	CASP8	caspase 8
250	P32239	CCKBR	Cholecystokinin B Receptor
251	P07339	CTSD	Cathepsin D
252	P00374	DHFR	Dihydrofolate Reductase
253	Q9UBC3	DNMT3B	DNA methyltransferase 3 beta
254	Q01094	E2F1	E2F transcription factor 1
255	P29323	EPHB2	EPH receptor B2
256	P00740	F9	Coagulation Factor IX
257	P05230	FGF1	Fibroblast Growth Factor 1
258	P09038	FGF2	fibroblast growth factor 2
259	P02751	FN1	fibronectin 1
260	Q04609	FOLH1	folate hydrolase 1
261	P15328	FOLR1	folate receptor 1
262	P62993	GRB2	Growth Factor Receptor Bound Protein 2
263	P19367	HK1	hexokinase 1
264	P52789	HK2	hexokinase 2
265	Q9Y251	HPSE	heparanase
266	P05106	ITGB3	integrin subunit beta 3
267	P08514	ITGA2B	Integrin Subunit Alpha 2b
268	P06756	ITGAV	integrin subunit alpha V
269	P17931	LGALS3	galectin 3
270	P16083	NQO2	N-Ribosyldihydronicotinamide:Quinone Reductase 2
271	O76074	PDE5A	Phosphodiesterase 5A
272	P00747	PLG	plasminogen
273	P17252	PRKCA	protein kinase C alpha
274	Q9Y2R2	PTPN22	Protein Tyrosine Phosphatase Non-Receptor Type 22
275	Q05823	RNASEL	Ribonuclease L
276	P51812	RPS6KA3	Ribosomal Protein S6 Kinase A3
277	P23921	RRM1	ribonucleotide reductase catalytic subunit M1
278	P16109	SELP	Selectin P
279	Q96EB6	SIRT1	sirtuin 1
280	Q9Y5Y6	ST14	suppression of tumorigenicity 14
281	P10828	THRB	Thyroid Hormone Receptor Beta
282	P45379	TNNT2	Troponin T2, Cardiac Type
283	P19429	TNNI3	Troponin I3, Cardiac Type
284	P04818	TYMS	thymidylate synthetase
285	P04275	VWF	Von Willebrand Factor

## Sheet: Schedule 5
ID	GAPDH	AKT1	TP53	MAPK3	IL6	VEGFA	EGFR	MAPK1	TNF	CASP3	JUN	MAPK8	HSP90AA1	PTGS2	ESR1	FN1	FOS	CCND1	EP300	SIRT1
S2	109.937	93.468	97.4083	98.7907	81.6734	106.001	98.7917	93.9419	106.597	104.664	92.3657	101.902	98.5777	106.869	95.0034	107.591	98.7083	94.7812	94.3644	124.135
S4	80.2866	78.4717	59.9322	79.1648	81.5822	84.639	70.6677	77.5454	83.7322	72.8235	73.3737	86.5105	80.5969	88.1375	80.83	75.9311	74.6245	68.0296	75.402	89.9178
S1	80.0251	84.3589	62.0031	77.5174	81.8546	81.7243	71.3156	81.9386	83.1134	102.109	72.7278	90.1078	79.7535	90.8429	86.2611	79.0468	76.8042	73.8229	77.4714	96.4579
S3	111.718	82.7642	103.819	99.5972	83.1042	109.687	106.358	92.4369	107.915	95.3862	89.3353	106.503	98.4304	94.8966	86.8599	101.515	98.7144	86.4661	89.9278	134.054
S6	113.551	100.174	93.1543	105.276	98.6994	109.207	102.172	104.361	116.061	102.794	110.085	115.133	101.136	123.609	108.727	117.999	105.368	108.452	107.381	131.332
S7	108.832	87.7751	113.928	100.493	83.4167	106.566	93.679	95.8495	117.515	111.136	101.104	105.002	105.51	106.466	99.5196	109.222	102.912	94.5464	95.4183	129.882
S5	109.958	98.0827	101.672	113.25	106.842	104.453	105.687	108.893	116.606	102.019	108.77	114.773	111.787	121.355	108.062	121.257	106.049	110.237	112.391	135.507
S8	101.241	87.8671	78.5848	0	71.7382	128.172	104.353	0	78.21	107.265	120.737	122.47	77.5105	95.4183	0	75.144	121.851	119.612	94.6719	77.4714
